# Supplementary material for: Selective sugar transport supports Proteus mirabilis fitness in the urinary tract
Source: PLoS Pathog. 2026 Jun 23;22(6):e1014324. doi: 10.1371/journal.ppat.1014324 (PMC13289894; doi:10.1371/journal.ppat.1014324)
Supplement: S1 Table — (XLSX) [file ppat.1014324.s001.xlsx]

## Sheet: S1 Barcodes
Supplemental S1 Table. Barcodes used for Illumina sequencing
Sample*	Sample ID	i7 index ID	i7 barcode	i5 index ID	i5 barcode
U1	8878-SK-1	D701	ATTACTCG	D501	TATAGCCT
U2	8878-SK-2	D702	TCCGGAGA	D501	TATAGCCT
U3	8878-SK-3	D703	CGCTCATT	D501	TATAGCCT
U4	8878-SK-4	D704	GAGATTCC	D501	TATAGCCT
U5	8878-SK-5	D705	ATTCAGAA	D501	TATAGCCT
U6	8878-SK-6	D706	GAATTCGT	D501	TATAGCCT
U7	8878-SK-7	D707	CTGAAGCT	D501	TATAGCCT
U8	8878-SK-8	D708	TAATGCGC	D501	TATAGCCT
U9	8878-SK-9	D709	CGGCTATG	D501	TATAGCCT
U11	8878-SK-10	D710	TCCGCGAA	D501	TATAGCCT
U12	8878-SK-11	D711	TCTCGCGC	D501	TATAGCCT
U13	8878-SK-12	D712	AGCGATAG	D501	TATAGCCT
U14	8878-SK-13	D701	ATTACTCG	D502	ATAGAGGC
U15	8878-SK-14	D702	TCCGGAGA	D502	ATAGAGGC
K1	8878-SK-15	D703	CGCTCATT	D502	ATAGAGGC
K9	8878-SK-16	D704	GAGATTCC	D502	ATAGAGGC
K13	8878-SK-17	D705	ATTCAGAA	D502	ATAGAGGC
K14	8878-SK-18	D706	GAATTCGT	D502	ATAGAGGC
B1	8878-SK-19	D707	CTGAAGCT	D502	ATAGAGGC
B2	8878-SK-20	D708	TAATGCGC	D502	ATAGAGGC
B3	8878-SK-21	D709	CGGCTATG	D502	ATAGAGGC
B4	8878-SK-22	D710	TCCGCGAA	D502	ATAGAGGC
B5	8878-SK-23	D711	TCTCGCGC	D502	ATAGAGGC
B6	8878-SK-24	D712	AGCGATAG	D502	ATAGAGGC
B7	8878-SK-25	D701	ATTACTCG	D503	CCTATCCT
B8	8878-SK-26	D702	TCCGGAGA	D503	CCTATCCT
B9	8878-SK-27	D703	CGCTCATT	D503	CCTATCCT
B11	8878-SK-28	D704	GAGATTCC	D503	CCTATCCT
B12	8878-SK-29	D705	ATTCAGAA	D503	CCTATCCT
B13	8878-SK-30	D706	GAATTCGT	D503	CCTATCCT
B14	8878-SK-31	D707	CTGAAGCT	D503	CCTATCCT
B15	8878-SK-32	D708	TAATGCGC	D503	CCTATCCT
U16	8878-SK-33	D709	CGGCTATG	D503	CCTATCCT
U17	8878-SK-34	D710	TCCGCGAA	D503	CCTATCCT
U18	8878-SK-35	D711	TCTCGCGC	D503	CCTATCCT
U19	8878-SK-36	D712	AGCGATAG	D503	CCTATCCT
U20	8878-SK-37	D701	ATTACTCG	D504	GGCTCTGA
U21	8878-SK-38	D702	TCCGGAGA	D504	GGCTCTGA
U22	8878-SK-39	D703	CGCTCATT	D504	GGCTCTGA
U23	8878-SK-40	D704	GAGATTCC	D504	GGCTCTGA
U24	8878-SK-41	D705	ATTCAGAA	D504	GGCTCTGA
U25	8878-SK-42	D706	GAATTCGT	D504	GGCTCTGA
U26	8878-SK-43	D707	CTGAAGCT	D504	GGCTCTGA
U27	8878-SK-44	D708	TAATGCGC	D504	GGCTCTGA
U28	8878-SK-45	D709	CGGCTATG	D504	GGCTCTGA
U29	8878-SK-46	D710	TCCGCGAA	D504	GGCTCTGA
U30	8878-SK-47	D711	TCTCGCGC	D504	GGCTCTGA
K16	8878-SK-48	D712	AGCGATAG	D504	GGCTCTGA
K18	8878-SK-49	D701	ATTACTCG	D505	AGGCGAAG
K19	8878-SK-50	D702	TCCGGAGA	D505	AGGCGAAG
K20	8878-SK-51	D703	CGCTCATT	D505	AGGCGAAG
K21	8878-SK-52	D704	GAGATTCC	D505	AGGCGAAG
K22	8878-SK-53	D705	ATTCAGAA	D505	AGGCGAAG
K23	8878-SK-54	D706	GAATTCGT	D505	AGGCGAAG
K25	8878-SK-55	D707	CTGAAGCT	D505	AGGCGAAG
K26	8878-SK-56	D708	TAATGCGC	D505	AGGCGAAG
K27	8878-SK-57	D709	CGGCTATG	D505	AGGCGAAG
K29	8878-SK-58	D710	TCCGCGAA	D505	AGGCGAAG
K30	8878-SK-59	D711	TCTCGCGC	D505	AGGCGAAG
B16	8878-SK-60	D712	AGCGATAG	D505	AGGCGAAG
B17	8878-SK-61	D701	ATTACTCG	D506	TAATCTTA
B18	8878-SK-62	D702	TCCGGAGA	D506	TAATCTTA
B19	8878-SK-63	D703	CGCTCATT	D506	TAATCTTA
B20	8878-SK-64	D704	GAGATTCC	D506	TAATCTTA
B21	8878-SK-65	D705	ATTCAGAA	D506	TAATCTTA
B22	8878-SK-66	D706	GAATTCGT	D506	TAATCTTA
B23	8878-SK-67	D707	CTGAAGCT	D506	TAATCTTA
B24	8878-SK-68	D708	TAATGCGC	D506	TAATCTTA
B25	8878-SK-69	D709	CGGCTATG	D506	TAATCTTA
B26	8878-SK-70	D710	TCCGCGAA	D506	TAATCTTA
B27	8878-SK-71	D711	TCTCGCGC	D506	TAATCTTA
B28	8878-SK-72	D712	AGCGATAG	D506	TAATCTTA
B29	8878-SK-73	D701	ATTACTCG	D507	CAGGACGT
B30	8878-SK-74	D702	TCCGGAGA	D507	CAGGACGT
g1 insp**	8878-SK-75	D703	CGCTCATT	D507	CAGGACGT
g1 in	8878-SK-76	D704	GAGATTCC	D507	CAGGACGT
g2 insp	8878-SK-77	D705	ATTCAGAA	D507	CAGGACGT
g2 in	8878-SK-78	D706	GAATTCGT	D507	CAGGACGT
*Urine, Kidney, Bladder; numbers refer to individual mice
**groups 1 and 2, input and input spiral (plated) controls
