# Supplementary material for: Selective sugar transport supports Proteus mirabilis fitness in the urinary tract
Source: PLoS Pathog. 2026 Jun 23;22(6):e1014324. doi: 10.1371/journal.ppat.1014324 (PMC13289894; doi:10.1371/journal.ppat.1014324)
Supplement: S2 Table — (XLSX) [file ppat.1014324.s002.xlsx]

## Sheet: S2 Biolog-PTS summary
Supplemental Table S2. PTS Biolog data and KEGG predictions
Name	Predicta	gene	KEGG substrate	wt grewb	ptsH<wtc
PtsG	yes	PMI2292	glucose	yes	yes
NagE	yes	PMI0455	GlcNAc	yes	yes
MalX	yes	PMI2982	maltose/glucose	nod	n/a
ScrA	yes	PMI3515	sucrose	no	n/a
BglF	yes	PMI2226	beta-glucoside	noe	n/a
TreB	yes	PMI0291	trehalose	yes	yes
ChbBCA	yes	PMI2954-6	cellobiose/chitobiose	nof	n/a
AgaEFVW	yes	PMI2135-8	GalNAc	yes	yes
UlaABC	yes	PMI1775-7	L-ascorbate	nog	n/a
MalT	no	n/a	maltose	no	n/a
GamP	no	n/a	D-glucosamine	no	n/a
AscF	no	n/a	beta-glucoside	noe	n/a
GlvC	no	n/a	alpha-glucoside	noe	n/a
MurP	no	n/a	MurNAc	NDh	n/a
ManP	no	n/a	mannose	no	n/a
MtlA	no	n/a	mannitol	no	n/a
MngA	no	n/a	2-O-a-mannosyl-D-glycerate	ND	n/a
LacE	no	n/a	lactose	no	n/a
ManXYZ	no	n/a	mannose	no	n/a
GfrABCD	no	n/a	fructoselysine	ND	n/a
LevDEFG	no	n/a	fructose	no	n/a
SorABFM	no	n/a	sorbose	no	n/a
AgaBCDF	no	n/a	galactosamine	no	n/a
DgaABCD	no	n/a	D-glucosaminate	ND	n/a
SrlABE	no	n/a	sorbitol	no	n/a
GatABC	no	n/a	galactitol	ND	n/a
EIIABCGal	no	n/a	galactose	yes	noi
FruA/B	no	n/a	fructose	no	n/a
aKEGG prediction in HI4320 genome
bWild-type HI4320 grew in Biolog plates containing the indicated substrate
cptsH mutant had reduced or no growth compared with wild type
dNo growth with maltose as the carbon source
eTesting one or more members of this class of molecule resulted in no growth
fNo growth on D-cellobiose as the carbon source
gAscorbate was not present in the Biolog plates and was tested independently
hND, not determined
iindicates that galactose is not imported via PTS in P. mirabilis HI4320
