# Supplementary material for: Selective sugar transport supports Proteus mirabilis fitness in the urinary tract
Source: PLoS Pathog. 2026 Jun 23;22(6):e1014324. doi: 10.1371/journal.ppat.1014324 (PMC13289894; doi:10.1371/journal.ppat.1014324)
Supplement: S3 Table — (XLSX) [file ppat.1014324.s003.xlsx]

## Sheet: S3 Strains
Supplemental Table S3. Bacterial strains used in this study.
Straina	Description	Reference
TOP10	Routine cloning strain	Thermo Fisher
HI4320	wild-type isolate from a patient with an indwelling urinary catheter	[3, 40, 79]
PMI0090::kanb	kanamycin resistance gene insertion in PMI0090 rbsB	This study
PMI0091::kan	kanamycin resistance gene insertion in PMI0091 rbsC	This study
PMI0092::kan	kanamycin resistance gene insertion in PMI0092 rbsA	This study
PMI0093::kan	kanamycin resistance gene insertion in PMI0093 rbsD	This study
PMI0164::kan	kanamycin resistance gene insertion in PMI0164	This study
PMI0291::kan	kanamycin resistance gene insertion in PMI0291 treB	This study
PMI0455::kan	kanamycin resistance gene insertion in PMII0455 nagE	This study
PMI0775::kan	kanamycin resistance gene insertion in PMI0775 uup	This study
PMI0850::kan	kanamycin resistance gene insertion in PMI0850	This study
PMI1175::kan	kanamycin resistance gene insertion in PMI1175 fetB	This study
PMI1176::kan	kanamycin resistance gene insertion in PMI1176	This study
PMI1224::kan	kanamycin resistance gene insertion in PMI1224	This study
PMI1251::kan	kanamycin resistance gene insertion in PMI1251	This study
PMI1254::kan	kanamycin resistance gene insertion in PMI1254	This study
PMI1515::kan	kanamycin resistance gene insertion in PMI1515 sotB	This study
PMI1570::kan	kanamycin resistance gene insertion in PMI1570 xapB	This study
PMI1775::kan	kanamycin resistance gene insertion in PMI1775 ulaA	This study
PMI1776::kan	kanamycin resistance gene insertion in PMI1776	This study
PMI1777::kan	kanamycin resistance gene insertion in PMI1777	This study
PMI1828::kan	kanamycin resistance gene insertion in PMI1828 ptsH	This study
PMI1829::kan	kanamycin resistance gene insertion in PMI1829 ptsI	This study
PMI1830::kan	kanamycin resistance gene insertion in PMI1830 crr	This study
PMI1935::kan	kanamycin resistance gene insertion in PMI1935	This study
PMI1943::kan	kanamycin resistance gene insertion in PMI1943	This study
PMI1946::kan	kanamycin resistance gene insertion in PMI1946 sglT	This study
PMI2101::kan	kanamycin resistance gene insertion in PMI2101 bcsC	This study
PMI2135::kan	kanamycin resistance gene insertion in PMI2135 agaF	This study
PMI2136::kan	kanamycin resistance gene insertion in PMI2136 agaD	This study
PMI2137::kan	kanamycin resistance gene insertion in PMI2137 agaW	This study
PMI2138::kan	kanamycin resistance gene insertion in PMI2138 agaV	This study
PMI2157::kan	kanamycin resistance gene insertion in PMI2157 fruK	This study
PMI2198::kan	kanamycin resistance gene insertion in PMI2198	This study
PMI2226::kan	kanamycin resistance gene insertion in PMI2226	This study
PMI2292::kan	kanamycin resistance gene insertion in PMI2292 ptsG	This study
PMI2597::kan	kanamycin resistance gene insertion in PMI2597 nrpX	This study
PMI2649::kan	kanamycin resistance gene insertion in PMI2649	This study
PMI2954::kan	kanamycin resistance gene insertion in PMI2954 chbA	This study
PMI2955::kan	kanamycin resistance gene insertion in PMI2955 chbC	This study
PMI2956::kan	kanamycin resistance gene insertion in PMI2956 chbB	This study
PMI2967::kan	kanamycin resistance gene insertion in PMI2957	This study
PMI2969::kan	kanamycin resistance gene insertion in PMI2969	This study
PMI2982::kan	kanamycin resistance gene insertion in PMI2982	This study
PMI3099::kan	kanamycin resistance gene insertion in PMI3099	This study
PMI3515::kan	kanamycin resistance gene insertion in PMI3515 scrA	This study
PMI3614::kan	kanamycin resistance gene insertion in PMI3614 ugpC	This study
PMI3615::kan	kanamycin resistance gene insertion in PMI3615 ugpE	This study
PMI3616::kan	kanamycin resistance gene insertion in PMI3616 ugpA	This study
PMI3617::kan	kanamycin resistance gene insertion in PMI3617 ugpB	This study
PMI3646::kan	kanamycin resistance gene insertion in PMI3646 ptsN	This study
PMI3705::kan	kanamycin resistance gene insertion in PMI3705	This study
PMI1545::kan	kanamycin resistance gene insertion in PMI1545 guaA	[45]
PMI1545Δkan PMI1570::kan	PMI1545 with kanamycin marker removed; second insertion in PMI1570 (guaA xapB double mutant)	This study
PMI3515Δkan PMI1777Δkan PMI0455::kan	Insertions in PMI3515 and PMI1777 with kanamycin marker removed; third insertion in PMI0455 (scrA ulaC nagE triple mutant)	This study
PMI3515Δkan PMI1777Δkan PMI0455Δkan PMI1830::kan	Insertions in PMI3515, PMI1777, and PMI0455 with kanamycin marker removed; fourth insertion in PMI1830 (scrA ulaC nagE crr quadruple mutant)	This study
PMI3515Δkan PMI1777Δkan PMI0455Δkan PMI2292::kan	Insertions in PMI3515, PMI1777, and PMI0455 with kanamycin marker removed; fourth insertion in PMI2292 (scrA ulaC nagE ptsG quadruple mutant)	This study
PMI3515Δkan PMI1777Δkan PMI2292::kan	Insertions in PMI3515 and PMI1777 with kanamycin marker removed; third insertion in PMI2292 (scrA ulaC ptsG triple mutant)	This study
PMI3515Δkan PMI2292::kan	Insertion in PMI3515 with kanamycin marker removed; second insertion in PMI2292 (scrA ptsG double mutant)	This study
PMI2226Δkan PMI2956Δkan PMI2138::kan	Insertions in PMI2226 and PMI2956 with kanamycin marker removed; third insertion in PMI2138 (bglF chbB agaV triple mutant)	This study
aAll strains listed are P. mirabilis except TOP10, which is E. coli
bAll mutants are constructed in P. mirabilis HI4320
