# Supplementary material for: Selective sugar transport supports Proteus mirabilis fitness in the urinary tract
Source: PLoS Pathog. 2026 Jun 23;22(6):e1014324. doi: 10.1371/journal.ppat.1014324 (PMC13289894; doi:10.1371/journal.ppat.1014324)
Supplement: S5 Table — (XLSX) [file ppat.1014324.s005.xlsx]

## Sheet: S5 Primers
Supplemental Table S5. Primers used in this study.
Primer	Sequencea	Notes
TA_Adaptor_Top	/5Phos/CTCACCGCTCTTGTAGSNNNNNNNNTCAGGTGCBDCTGTCTCTTATACACATCTCCGAG*C	Green sequence was modified for P. mirabilis GC content.
TA_Adaptor_Bottom	CTACAAGAGCGGTGAGT
Transposon_Enrich_Rev	GTGACTGGAGTTCAGACGTGTGCTCTTCCGATCTGCTCGGAGATGTGTATAAGAGACAGHVGCACCTG*A	Green sequence was modified for P. mirabilis GC content.
Targetron_Enrich_For	ACACTCTTTCCCTACACGACGCTCTTCCGATCTAGATGTGTATAAGAGACAGNNNAACGAACAATAACAGAGCC*G	Sequence reading out from the 3' end of the targetron is underlined.
pGEN-GibsonF	AAGATCCCAACGAAAAGC	Amplification of complementation plasmid pGEN-MCS for Gibson cloning [45]
pGEN-GibsonR	CAAGCTTCATATGCCCGG	Amplification of complementation plasmid pGEN-MCS for Gibson cloning [45]
PMI1828pro_fwd	ccccgggcatatgaagcttgTAACATGGCTTATATTATCTGATATTG	Amplification of ptsH promoter for Gibson cloning
PMI1828_rev	acgcttttcgttgggatcttTTACTCTAACTCAGCCATTAAC	Reverse primer for amplification of ptsH gene for Gibson cloning
PMI1829_rev	acgcttttcgttgggatcttTTAGCACAGTGTTTTTTCTTTAG	Reverse primer for amplification of ptsI gene for Gibson cloning
PMI1830_rev	acgcttttcgttgggatcttTTATTTTTTGATCTGCATTACAAC	Reverse primer for amplification of crr gene for Gibson cloning
Pro-PMI1829_fwd	aaaaaatcctATGATTTCAGGAATTTTAGCTTC	Forward primer for amplification of ptsI gene for ligating to ptsH promoter
Pro-PMI1829_rev	ctgaaatcatAGGATTTTTTCCTTTTATAACTC	Reverse primer for amplification of ptsH promoter for ligating to ptsI gene
Pro-PMI1830_fwd	aaaaaatcctATGGGTCTGTTTGATAAATTAAAATC	Forward primer for amplification of crr gene for ligating to ptsH promoter
Pro-PMI1830_rev	acagacccatAGGATTTTTTCCTTTTATAACTC	Reverse primer for amplification of ptsH promoter for ligating to crr gene
PMI2292_fwd	ccccgggcatatgaagcttgACAGCTATCATATATTCAATAATAGATTTATTTTATG	Amplification of ptsG and promoter for Gibson cloning
PMI2292_rev	acgcttttcgttgggatcttTTATTTTTCAGTTGTACCTATAGAC	Amplification of ptsG and promoter for Gibson cloning
Pm IE P1	GCATCAATAAAGGGTTGTGTTTT	Amplification of mrp promoter for invertible element assay [98]
Pm IE P2	GTAATTGAGCAAGGAGCATCAAT	Amplification of mrp promoter for invertible element assay [98]
aLower-case letters indicate nucleotides that anneal to other fragments (e.g., plasmid backbone) for cloning
