# Supplementary material for: Selective sugar transport supports Proteus mirabilis fitness in the urinary tract
Source: PLoS Pathog. 2026 Jun 23;22(6):e1014324. doi: 10.1371/journal.ppat.1014324 (PMC13289894; doi:10.1371/journal.ppat.1014324)
Supplement: S6 Table — (XLSX) [file ppat.1014324.s006.xlsx]

## Sheet: S6 Plasmids
Supplemental Table S6. Plasmids used in this study.
Plasmid	Selection	Genotype/Description	Source
pACD4K-CloxP	chl	Targetron mutagenesis vector	Millipore Sigma
pAR1219	amp	T7 helper plasmid for targetron mutagenesis	[83]
pQL123	amp	encodes cre-recombinase; used for making markerless mutants	[85]
pGEN-MCS	amp	Complementation plasmid; stably maintained without selection	[93]
pTA01	amp	pGEN-ptsH; PMI1828 ptsH with native promoter	This study
pTA02	amp	pGEN-ptsI; PMI1829 ptsI with native promoter	This study
pTA03	amp	pGEN-crr; PMI1830 crr with native promoter	This study
pTA04	amp	pGEN-ptsG; PMI2292 ptsG with native promoter	This study
pTA06	amp	pGEN-ptsHI; PMI1828-9 ptsH and ptsI with native promoter	This study
