# Supplementary material for: Selective sugar transport supports Proteus mirabilis fitness in the urinary tract
Source: PLoS Pathog. 2026 Jun 23;22(6):e1014324. doi: 10.1371/journal.ppat.1014324 (PMC13289894; doi:10.1371/journal.ppat.1014324)
Supplement: S3 Dataset — OD600 measurements from 0-24h are shown for wild-type P. mirabilis HI4320 as well as ptsH and xapB mutants cultured in Phenotype MicroArray plates PM1, PM2, and PM3 (Biolog). (XLSX) [file ppat.1014324.s020.xlsx]

## Sheet: Biolog PM1 substrate list
Biolog plate PM1 carbon source substrate list
Well	Substrate
A1	Negative Control
A2	L-Arabinose
A3	N-Acetyl-D-Glucosamine
A4	D-Saccharic Acid
A5	Succinic Acid
A6	D-Galactose
A7	L-Aspartic Acid
A8	L-Proline
A9	D-Alanine
A10	D-Trehalose
A11	D-Mannose
A12	Dulcitol
B1	D-Serine
B2	D-Sorbitol
B3	Glycerol
B4	L-Fucose
B5	D-Glucuronic Acid
B6	D-Gluconic Acid
B7	D,L-α-Glycerol-Phosphate
B8	D-Xylose
B9	L-Lactic Acid
B10	Formic Acid
B11	D-Mannitol
B12	L-Glutamic Acid
C1	D-Glucose-6-Phosphate
C2	D-Galactonic Acid-γ-Lactone
C3	D,L-Malic Acid
C4	D-Ribose
C5	Tween 20
C6	L-Rhamnose
C7	D-Fructose
C8	Acetic Acid
C9	α-D-Glucose
C10	Maltose
C11	D-Melibiose
C12	Thymidine
D1	L-Asparagine
D2	D-Aspartic Acid
D3	D-Glucosaminic Acid
D4	1,2-Propanediol
D5	Tween 40
D6	α-Keto-Glutaric Acid
D7	α-Keto-Butyric Acid
D8	α-Methyl-D-Galactoside
D9	α-D-Lactose
D10	Lactulose
D11	Sucrose
D12	Uridine
E1	L-Glutamine
E2	m-Tartaric Acid
E3	D-Glucose-1-Phosphate
E4	D-Fructose-6-Phosphate
E5	Tween 80
E6	α-Hydroxy Glutaric Acid-γ-Lactone
E7	α-Hydroxy Butyric Acid
E8	β-Methyl-D-Glucoside
E9	Adonitol
E10	Maltotriose
E11	2-Deoxy Adenosine
E12	Adenosine
F1	Glycyl-L-Aspartic Acid
F2	Citric Acid
F3	myo-Inositol
F4	D-Threonine
F5	Fumaric Acid
F6	Bromo Succinic Acid
F7	Propionic Acid
F8	Mucic Acid
F9	Glycolic Acid
F10	Glyoxylic Acid
F11	D-Cellobiose
F12	Inosine
G1	Glycyl-L-Glutamic Acid
G2	Tricarballylic Acid
G3	L-Serine
G4	L-Threonine
G5	L-Alanine
G6	L-Alanyl-Glycine
G7	Acetoacetic Acid
G8	N-Acetyl-β-D-Mannosamine
G9	Mono Methyl Succinate
G10	Methyl Pyruvate
G11	D-Malic Acid
G12	L-Malic Acid
H1	Glycyl-L-Proline
H2	p-Hydroxy Phenyl Acetic Acid
H3	m-Hydroxy Phenyl Acetic Acid
H4	Tyramine
H5	D-Psicose
H6	L-Lyxose
H7	Glucuronamide
H8	Pyruvic Acid
H9	L-Galactonic Acid-γ-Lactone
H10	D-Galacturonic Acid
H11	Phenylethyl-amine
H12	2-Aminoethanol

## Sheet: Biolog PM1 WT
P. mirabilis HI4320 wild type growth in Biolog plate PM1. Time is shown as hh:mm:ss. Measurements are OD600.
Time	A1	A2	A3	A4	A5	A6	A7	A8	A9	A10	A11	A12	B1	B2	B3	B4	B5	B6	B7	B8	B9	B10	B11	B12	C1	C2	C3	C4	C5	C6	C7	C8	C9	C10	C11	C12	D1	D2	D3	D4	D5	D6	D7	D8	D9	D10	D11	D12	E1
00:00:00	0.14	0.143	0.138	0.139	0.147	0.129	0.125	0.149	0.127	0.192	0.238	0.237	0.135	0.139	0.139	0.128	0.139	0.14	0.134	0.125	0.164	0.137	0.187	0.222	0.128	0.136	0.129	0.132	0.133	0.128	0.126	0.128	0.127	0.127	0.131	0.124	0.134	0.138	0.135	0.142	0.144	0.132	0.129	0.14	0.132	0.129	0.13	0.126	0.129
00:10:00	0.143	0.145	0.141	0.141	0.148	0.132	0.127	0.136	0.13	0.184	0.221	0.228	0.137	0.141	0.142	0.131	0.141	0.141	0.136	0.128	0.149	0.129	0.171	0.209	0.131	0.139	0.13	0.134	0.134	0.13	0.129	0.13	0.129	0.129	0.134	0.127	0.135	0.14	0.137	0.142	0.141	0.134	0.131	0.141	0.134	0.132	0.133	0.128	0.131
00:20:00	0.146	0.148	0.145	0.144	0.151	0.135	0.131	0.136	0.135	0.181	0.208	0.218	0.142	0.144	0.145	0.135	0.143	0.145	0.139	0.131	0.138	0.132	0.16	0.197	0.135	0.142	0.132	0.137	0.139	0.134	0.133	0.133	0.133	0.133	0.138	0.131	0.138	0.143	0.141	0.144	0.143	0.138	0.135	0.144	0.138	0.136	0.137	0.132	0.136
00:30:00	0.15	0.153	0.15	0.147	0.154	0.14	0.136	0.139	0.14	0.177	0.196	0.211	0.145	0.149	0.149	0.14	0.147	0.149	0.144	0.135	0.139	0.137	0.155	0.184	0.14	0.147	0.135	0.14	0.143	0.139	0.138	0.137	0.139	0.137	0.143	0.135	0.143	0.147	0.145	0.147	0.146	0.142	0.139	0.148	0.143	0.14	0.141	0.137	0.141
00:40:00	0.155	0.158	0.156	0.152	0.159	0.145	0.141	0.143	0.146	0.174	0.187	0.2	0.15	0.154	0.154	0.144	0.152	0.155	0.15	0.14	0.143	0.139	0.154	0.172	0.145	0.153	0.137	0.144	0.148	0.143	0.143	0.143	0.145	0.142	0.149	0.14	0.147	0.151	0.15	0.153	0.154	0.148	0.144	0.153	0.148	0.146	0.146	0.143	0.146
00:50:00	0.16	0.163	0.163	0.156	0.164	0.151	0.147	0.148	0.152	0.172	0.178	0.19	0.156	0.161	0.159	0.15	0.157	0.161	0.157	0.144	0.148	0.143	0.156	0.164	0.15	0.158	0.141	0.147	0.153	0.149	0.149	0.148	0.152	0.147	0.155	0.145	0.152	0.156	0.156	0.158	0.16	0.153	0.149	0.158	0.153	0.151	0.152	0.149	0.151
01:00:00	0.166	0.169	0.17	0.161	0.168	0.158	0.152	0.153	0.159	0.171	0.172	0.183	0.162	0.167	0.164	0.156	0.163	0.168	0.164	0.149	0.155	0.149	0.16	0.162	0.156	0.164	0.143	0.151	0.159	0.155	0.155	0.154	0.16	0.152	0.161	0.151	0.158	0.16	0.162	0.163	0.162	0.158	0.155	0.163	0.159	0.157	0.158	0.156	0.157
01:10:00	0.172	0.174	0.178	0.166	0.174	0.166	0.159	0.16	0.165	0.175	0.172	0.179	0.169	0.173	0.171	0.163	0.169	0.175	0.17	0.156	0.162	0.155	0.165	0.163	0.163	0.171	0.146	0.156	0.167	0.162	0.163	0.161	0.168	0.159	0.168	0.159	0.165	0.165	0.169	0.17	0.168	0.164	0.162	0.17	0.166	0.164	0.164	0.164	0.163
01:20:00	0.177	0.178	0.184	0.171	0.179	0.173	0.165	0.167	0.171	0.179	0.173	0.179	0.175	0.179	0.177	0.169	0.175	0.181	0.175	0.161	0.167	0.162	0.17	0.168	0.169	0.177	0.149	0.161	0.181	0.167	0.169	0.167	0.175	0.164	0.173	0.167	0.171	0.169	0.175	0.176	0.177	0.171	0.167	0.175	0.172	0.171	0.17	0.172	0.169
01:30:00	0.18	0.18	0.19	0.174	0.184	0.176	0.171	0.17	0.176	0.182	0.174	0.177	0.178	0.183	0.183	0.173	0.179	0.189	0.185	0.165	0.175	0.167	0.173	0.17	0.171	0.18	0.151	0.164	0.194	0.17	0.171	0.172	0.182	0.167	0.176	0.175	0.176	0.172	0.177	0.179	0.18	0.177	0.17	0.178	0.175	0.175	0.173	0.179	0.172
01:40:00	0.181	0.183	0.2	0.176	0.193	0.184	0.179	0.179	0.179	0.188	0.175	0.177	0.182	0.185	0.19	0.175	0.182	0.2	0.195	0.169	0.183	0.17	0.173	0.175	0.173	0.182	0.154	0.168	0.201	0.171	0.172	0.174	0.191	0.169	0.178	0.181	0.183	0.174	0.179	0.181	0.184	0.178	0.173	0.18	0.177	0.178	0.175	0.186	0.177
01:50:00	0.182	0.184	0.209	0.178	0.201	0.193	0.187	0.186	0.182	0.196	0.177	0.179	0.189	0.188	0.198	0.178	0.184	0.211	0.204	0.173	0.188	0.172	0.175	0.184	0.177	0.185	0.157	0.172	0.207	0.174	0.176	0.176	0.201	0.172	0.18	0.187	0.189	0.176	0.181	0.183	0.192	0.181	0.175	0.183	0.18	0.181	0.177	0.193	0.184
02:00:00	0.184	0.185	0.216	0.178	0.207	0.2	0.193	0.193	0.186	0.201	0.178	0.18	0.195	0.191	0.206	0.18	0.185	0.217	0.21	0.178	0.193	0.177	0.176	0.191	0.18	0.187	0.159	0.177	0.211	0.176	0.18	0.179	0.209	0.175	0.181	0.194	0.197	0.177	0.184	0.185	0.196	0.186	0.176	0.185	0.182	0.183	0.18	0.198	0.191
02:10:00	0.187	0.184	0.228	0.181	0.211	0.206	0.197	0.199	0.187	0.208	0.177	0.181	0.198	0.193	0.216	0.181	0.186	0.225	0.219	0.182	0.199	0.181	0.178	0.194	0.183	0.189	0.163	0.181	0.215	0.178	0.184	0.183	0.223	0.177	0.182	0.199	0.202	0.178	0.188	0.187	0.198	0.191	0.177	0.188	0.184	0.184	0.182	0.207	0.197
02:20:00	0.185	0.185	0.237	0.184	0.219	0.213	0.208	0.206	0.191	0.216	0.179	0.181	0.204	0.196	0.225	0.182	0.19	0.238	0.231	0.188	0.209	0.183	0.18	0.202	0.185	0.19	0.164	0.187	0.218	0.18	0.187	0.184	0.234	0.178	0.183	0.207	0.21	0.177	0.186	0.188	0.197	0.194	0.179	0.191	0.186	0.186	0.184	0.214	0.199
02:30:00	0.185	0.185	0.247	0.182	0.228	0.224	0.217	0.217	0.192	0.224	0.179	0.183	0.208	0.195	0.233	0.184	0.186	0.25	0.247	0.193	0.217	0.186	0.183	0.209	0.188	0.189	0.166	0.192	0.221	0.182	0.19	0.185	0.245	0.181	0.186	0.211	0.216	0.175	0.186	0.188	0.198	0.196	0.177	0.191	0.188	0.19	0.186	0.222	0.201
02:40:00	0.186	0.181	0.263	0.18	0.236	0.231	0.224	0.222	0.191	0.234	0.178	0.185	0.21	0.197	0.242	0.185	0.188	0.255	0.258	0.196	0.223	0.191	0.18	0.213	0.189	0.186	0.172	0.196	0.221	0.183	0.192	0.185	0.262	0.183	0.185	0.214	0.223	0.175	0.185	0.19	0.203	0.199	0.177	0.189	0.19	0.19	0.189	0.231	0.204
02:50:00	0.186	0.18	0.271	0.18	0.243	0.237	0.231	0.226	0.191	0.251	0.179	0.183	0.214	0.196	0.253	0.186	0.191	0.264	0.272	0.2	0.231	0.193	0.183	0.216	0.187	0.186	0.174	0.201	0.221	0.179	0.19	0.184	0.273	0.182	0.183	0.219	0.233	0.175	0.184	0.19	0.203	0.203	0.178	0.187	0.192	0.182	0.186	0.24	0.207
03:00:00	0.186	0.18	0.28	0.185	0.251	0.245	0.24	0.231	0.193	0.262	0.184	0.182	0.22	0.195	0.263	0.185	0.192	0.272	0.284	0.204	0.24	0.193	0.186	0.22	0.19	0.186	0.172	0.206	0.221	0.177	0.188	0.184	0.28	0.18	0.182	0.224	0.231	0.175	0.186	0.189	0.197	0.204	0.179	0.187	0.191	0.18	0.184	0.248	0.21
03:10:00	0.186	0.18	0.288	0.186	0.262	0.253	0.243	0.236	0.194	0.272	0.185	0.183	0.225	0.195	0.274	0.188	0.193	0.284	0.3	0.209	0.252	0.192	0.184	0.226	0.192	0.186	0.175	0.212	0.22	0.176	0.186	0.184	0.291	0.178	0.182	0.228	0.234	0.174	0.184	0.188	0.199	0.205	0.18	0.187	0.191	0.179	0.184	0.254	0.214
03:20:00	0.186	0.182	0.3	0.186	0.271	0.261	0.244	0.242	0.196	0.285	0.184	0.186	0.227	0.194	0.283	0.192	0.194	0.297	0.317	0.214	0.264	0.192	0.184	0.233	0.196	0.187	0.178	0.218	0.221	0.175	0.186	0.184	0.303	0.175	0.182	0.231	0.237	0.174	0.181	0.186	0.208	0.207	0.182	0.187	0.19	0.178	0.185	0.261	0.218
03:30:00	0.186	0.184	0.313	0.188	0.281	0.272	0.249	0.248	0.198	0.3	0.185	0.188	0.229	0.193	0.294	0.196	0.195	0.309	0.333	0.219	0.27	0.192	0.187	0.238	0.201	0.187	0.182	0.224	0.219	0.175	0.187	0.183	0.317	0.173	0.183	0.235	0.24	0.174	0.18	0.185	0.214	0.21	0.182	0.186	0.189	0.178	0.185	0.268	0.223
03:40:00	0.187	0.185	0.327	0.189	0.29	0.288	0.258	0.258	0.2	0.316	0.187	0.189	0.23	0.193	0.304	0.198	0.199	0.323	0.342	0.226	0.277	0.191	0.187	0.245	0.202	0.187	0.185	0.231	0.218	0.175	0.189	0.184	0.332	0.172	0.183	0.239	0.243	0.175	0.178	0.184	0.212	0.213	0.18	0.186	0.189	0.177	0.186	0.276	0.227
03:50:00	0.188	0.186	0.342	0.191	0.299	0.305	0.268	0.266	0.203	0.333	0.189	0.19	0.232	0.193	0.315	0.199	0.205	0.335	0.348	0.234	0.287	0.191	0.188	0.251	0.206	0.188	0.188	0.239	0.218	0.176	0.189	0.183	0.348	0.171	0.181	0.243	0.25	0.176	0.177	0.182	0.216	0.217	0.18	0.186	0.191	0.176	0.186	0.284	0.232
04:00:00	0.189	0.187	0.355	0.193	0.307	0.317	0.278	0.272	0.205	0.35	0.191	0.191	0.234	0.193	0.326	0.2	0.209	0.348	0.35	0.242	0.298	0.194	0.19	0.256	0.209	0.188	0.191	0.247	0.218	0.176	0.188	0.183	0.362	0.17	0.178	0.247	0.249	0.178	0.176	0.181	0.218	0.222	0.179	0.186	0.202	0.176	0.187	0.293	0.238
04:10:00	0.19	0.187	0.37	0.195	0.315	0.329	0.287	0.278	0.207	0.367	0.193	0.193	0.236	0.192	0.337	0.2	0.215	0.361	0.353	0.248	0.308	0.197	0.192	0.26	0.212	0.187	0.193	0.255	0.219	0.177	0.188	0.183	0.376	0.169	0.176	0.251	0.252	0.176	0.175	0.181	0.22	0.226	0.181	0.188	0.207	0.175	0.187	0.303	0.244
04:20:00	0.191	0.188	0.384	0.197	0.322	0.341	0.294	0.288	0.21	0.384	0.196	0.196	0.239	0.194	0.345	0.201	0.22	0.374	0.356	0.253	0.318	0.2	0.195	0.264	0.219	0.186	0.196	0.265	0.22	0.177	0.187	0.185	0.389	0.169	0.175	0.255	0.258	0.175	0.175	0.18	0.222	0.23	0.182	0.192	0.21	0.174	0.19	0.313	0.251
04:30:00	0.192	0.188	0.398	0.199	0.331	0.351	0.301	0.301	0.212	0.4	0.199	0.199	0.242	0.196	0.353	0.201	0.224	0.387	0.36	0.258	0.327	0.204	0.197	0.268	0.225	0.185	0.198	0.28	0.221	0.178	0.187	0.187	0.402	0.169	0.175	0.26	0.259	0.176	0.175	0.18	0.223	0.233	0.182	0.194	0.213	0.173	0.194	0.324	0.256
04:40:00	0.193	0.189	0.414	0.201	0.341	0.363	0.307	0.313	0.215	0.413	0.202	0.203	0.245	0.197	0.358	0.202	0.228	0.399	0.364	0.263	0.335	0.207	0.2	0.272	0.231	0.186	0.207	0.295	0.221	0.177	0.187	0.189	0.415	0.17	0.174	0.264	0.269	0.177	0.175	0.179	0.222	0.237	0.182	0.196	0.216	0.173	0.197	0.333	0.262
04:50:00	0.194	0.19	0.433	0.203	0.349	0.373	0.312	0.323	0.219	0.426	0.205	0.207	0.248	0.198	0.365	0.203	0.232	0.409	0.369	0.269	0.342	0.21	0.203	0.276	0.237	0.187	0.212	0.312	0.219	0.176	0.188	0.19	0.428	0.179	0.173	0.268	0.27	0.178	0.174	0.179	0.221	0.24	0.188	0.197	0.22	0.173	0.199	0.34	0.269
05:00:00	0.195	0.191	0.446	0.205	0.358	0.384	0.317	0.335	0.223	0.439	0.207	0.209	0.252	0.211	0.372	0.203	0.235	0.423	0.373	0.276	0.349	0.213	0.206	0.28	0.244	0.188	0.216	0.328	0.219	0.175	0.191	0.192	0.439	0.188	0.173	0.273	0.275	0.178	0.174	0.179	0.22	0.243	0.196	0.198	0.223	0.172	0.202	0.347	0.277
05:10:00	0.197	0.193	0.469	0.207	0.368	0.394	0.322	0.345	0.228	0.452	0.21	0.212	0.255	0.218	0.38	0.204	0.238	0.427	0.375	0.285	0.356	0.216	0.209	0.285	0.25	0.189	0.219	0.337	0.224	0.174	0.199	0.193	0.45	0.196	0.172	0.278	0.283	0.18	0.173	0.179	0.219	0.251	0.2	0.199	0.227	0.172	0.206	0.355	0.285
05:20:00	0.198	0.195	0.484	0.208	0.377	0.404	0.326	0.355	0.232	0.463	0.213	0.213	0.258	0.223	0.388	0.205	0.239	0.432	0.376	0.295	0.363	0.218	0.212	0.291	0.257	0.191	0.223	0.351	0.225	0.172	0.196	0.195	0.458	0.202	0.172	0.283	0.294	0.184	0.173	0.179	0.219	0.256	0.2	0.199	0.231	0.178	0.207	0.365	0.292
05:30:00	0.201	0.198	0.496	0.21	0.386	0.415	0.331	0.365	0.238	0.475	0.216	0.215	0.261	0.227	0.395	0.206	0.241	0.436	0.378	0.305	0.37	0.221	0.214	0.297	0.264	0.192	0.226	0.366	0.223	0.171	0.195	0.196	0.467	0.208	0.172	0.29	0.304	0.186	0.174	0.179	0.218	0.261	0.2	0.201	0.234	0.185	0.208	0.374	0.298
05:40:00	0.202	0.201	0.506	0.212	0.394	0.427	0.335	0.374	0.244	0.486	0.218	0.216	0.264	0.231	0.402	0.206	0.242	0.449	0.379	0.314	0.377	0.223	0.217	0.304	0.27	0.194	0.229	0.379	0.224	0.17	0.196	0.197	0.475	0.212	0.172	0.3	0.314	0.188	0.188	0.178	0.218	0.265	0.204	0.202	0.237	0.196	0.21	0.384	0.304
05:50:00	0.204	0.204	0.517	0.214	0.401	0.439	0.339	0.383	0.249	0.498	0.22	0.217	0.269	0.233	0.408	0.207	0.243	0.462	0.381	0.325	0.383	0.225	0.22	0.308	0.276	0.198	0.231	0.393	0.222	0.169	0.204	0.199	0.483	0.216	0.171	0.32	0.319	0.19	0.2	0.178	0.218	0.269	0.209	0.204	0.239	0.209	0.21	0.393	0.31
06:00:00	0.206	0.207	0.527	0.215	0.408	0.452	0.344	0.391	0.254	0.51	0.222	0.218	0.275	0.235	0.415	0.208	0.245	0.473	0.384	0.337	0.389	0.227	0.223	0.311	0.282	0.201	0.234	0.411	0.224	0.168	0.219	0.2	0.49	0.219	0.171	0.343	0.325	0.191	0.21	0.178	0.216	0.272	0.207	0.206	0.242	0.222	0.214	0.403	0.322
06:10:00	0.208	0.21	0.537	0.216	0.414	0.466	0.347	0.398	0.26	0.522	0.225	0.219	0.281	0.237	0.421	0.209	0.246	0.484	0.386	0.35	0.394	0.228	0.225	0.315	0.288	0.205	0.237	0.426	0.222	0.168	0.226	0.201	0.502	0.222	0.178	0.362	0.333	0.192	0.217	0.178	0.215	0.276	0.205	0.208	0.243	0.232	0.214	0.414	0.324
06:20:00	0.21	0.213	0.548	0.218	0.42	0.482	0.351	0.405	0.266	0.534	0.226	0.22	0.286	0.239	0.427	0.21	0.247	0.494	0.388	0.364	0.398	0.23	0.227	0.319	0.294	0.207	0.24	0.438	0.223	0.17	0.23	0.201	0.523	0.224	0.187	0.376	0.34	0.193	0.222	0.178	0.214	0.28	0.2	0.211	0.245	0.241	0.215	0.425	0.326
06:30:00	0.212	0.216	0.559	0.219	0.425	0.499	0.354	0.411	0.27	0.544	0.228	0.221	0.293	0.242	0.432	0.211	0.247	0.503	0.39	0.379	0.402	0.232	0.229	0.324	0.299	0.208	0.242	0.449	0.224	0.172	0.231	0.203	0.548	0.226	0.196	0.385	0.346	0.194	0.226	0.179	0.213	0.283	0.198	0.213	0.246	0.249	0.216	0.439	0.329
06:40:00	0.214	0.22	0.57	0.22	0.43	0.517	0.358	0.418	0.276	0.556	0.23	0.221	0.299	0.243	0.437	0.211	0.248	0.512	0.391	0.389	0.407	0.234	0.231	0.329	0.304	0.21	0.245	0.459	0.226	0.173	0.232	0.204	0.578	0.227	0.206	0.392	0.351	0.195	0.228	0.179	0.211	0.286	0.199	0.215	0.248	0.254	0.219	0.456	0.332
06:50:00	0.216	0.223	0.58	0.222	0.434	0.534	0.361	0.424	0.282	0.567	0.232	0.222	0.305	0.245	0.442	0.212	0.249	0.519	0.393	0.4	0.41	0.235	0.233	0.334	0.309	0.211	0.248	0.467	0.223	0.175	0.232	0.205	0.613	0.228	0.213	0.398	0.357	0.196	0.228	0.179	0.211	0.29	0.201	0.216	0.249	0.258	0.22	0.476	0.335
07:00:00	0.218	0.226	0.589	0.223	0.439	0.549	0.365	0.43	0.289	0.578	0.233	0.223	0.31	0.246	0.446	0.212	0.25	0.526	0.394	0.41	0.414	0.237	0.234	0.338	0.313	0.212	0.25	0.473	0.226	0.181	0.233	0.205	0.635	0.228	0.217	0.403	0.362	0.196	0.229	0.18	0.21	0.294	0.203	0.218	0.251	0.26	0.222	0.499	0.338
07:10:00	0.221	0.229	0.595	0.224	0.443	0.563	0.369	0.437	0.296	0.59	0.235	0.223	0.316	0.247	0.451	0.213	0.25	0.532	0.395	0.42	0.417	0.238	0.236	0.343	0.318	0.213	0.253	0.478	0.225	0.195	0.234	0.207	0.642	0.228	0.222	0.407	0.372	0.197	0.23	0.182	0.21	0.298	0.205	0.219	0.252	0.261	0.226	0.519	0.342
07:20:00	0.223	0.232	0.603	0.225	0.448	0.573	0.373	0.443	0.303	0.603	0.236	0.224	0.319	0.247	0.455	0.215	0.251	0.538	0.395	0.431	0.421	0.24	0.237	0.347	0.322	0.214	0.255	0.483	0.225	0.203	0.235	0.208	0.652	0.228	0.226	0.411	0.381	0.197	0.23	0.183	0.209	0.302	0.207	0.22	0.252	0.261	0.223	0.536	0.345
07:30:00	0.225	0.234	0.608	0.226	0.451	0.581	0.377	0.449	0.309	0.613	0.238	0.224	0.323	0.248	0.458	0.214	0.252	0.541	0.396	0.44	0.425	0.241	0.239	0.353	0.327	0.215	0.258	0.487	0.226	0.209	0.236	0.209	0.66	0.229	0.228	0.415	0.384	0.199	0.232	0.186	0.208	0.306	0.209	0.222	0.254	0.26	0.224	0.551	0.351
07:40:00	0.228	0.237	0.613	0.227	0.456	0.59	0.382	0.456	0.315	0.622	0.239	0.224	0.327	0.25	0.461	0.214	0.253	0.546	0.397	0.451	0.43	0.243	0.24	0.361	0.331	0.216	0.261	0.492	0.226	0.214	0.239	0.211	0.668	0.228	0.23	0.419	0.391	0.202	0.234	0.19	0.207	0.311	0.211	0.223	0.256	0.26	0.228	0.567	0.358
07:50:00	0.23	0.239	0.616	0.228	0.46	0.596	0.386	0.461	0.32	0.629	0.241	0.224	0.332	0.252	0.463	0.215	0.253	0.55	0.399	0.459	0.434	0.244	0.242	0.369	0.336	0.217	0.263	0.491	0.226	0.218	0.242	0.213	0.674	0.228	0.235	0.422	0.397	0.205	0.237	0.193	0.206	0.316	0.213	0.224	0.258	0.26	0.227	0.578	0.367
08:00:00	0.233	0.241	0.62	0.229	0.464	0.601	0.39	0.467	0.323	0.635	0.241	0.223	0.338	0.253	0.465	0.215	0.254	0.553	0.401	0.468	0.437	0.246	0.243	0.378	0.341	0.219	0.265	0.493	0.226	0.221	0.244	0.215	0.679	0.229	0.238	0.425	0.403	0.209	0.239	0.196	0.205	0.321	0.216	0.226	0.26	0.26	0.228	0.587	0.379
08:10:00	0.235	0.242	0.623	0.229	0.467	0.604	0.394	0.472	0.327	0.64	0.242	0.223	0.344	0.254	0.466	0.216	0.255	0.556	0.402	0.475	0.441	0.247	0.244	0.38	0.346	0.221	0.268	0.509	0.226	0.223	0.248	0.217	0.684	0.23	0.241	0.429	0.413	0.212	0.243	0.198	0.204	0.326	0.218	0.227	0.261	0.26	0.229	0.593	0.392
08:20:00	0.238	0.244	0.626	0.23	0.471	0.606	0.398	0.477	0.33	0.643	0.243	0.224	0.352	0.255	0.467	0.217	0.255	0.559	0.403	0.481	0.444	0.248	0.246	0.383	0.35	0.223	0.271	0.53	0.227	0.223	0.251	0.219	0.687	0.231	0.243	0.433	0.415	0.215	0.246	0.2	0.203	0.331	0.22	0.228	0.262	0.259	0.231	0.599	0.404
08:30:00	0.24	0.245	0.631	0.231	0.474	0.609	0.403	0.482	0.333	0.648	0.244	0.223	0.36	0.256	0.469	0.217	0.256	0.562	0.404	0.496	0.447	0.249	0.246	0.388	0.356	0.224	0.273	0.547	0.228	0.224	0.255	0.221	0.692	0.231	0.246	0.438	0.421	0.217	0.249	0.202	0.202	0.337	0.222	0.229	0.262	0.259	0.234	0.604	0.412
08:40:01	0.242	0.246	0.639	0.232	0.477	0.611	0.407	0.487	0.336	0.653	0.245	0.223	0.367	0.257	0.471	0.218	0.256	0.565	0.405	0.517	0.45	0.251	0.248	0.391	0.361	0.225	0.276	0.558	0.227	0.223	0.261	0.223	0.695	0.233	0.247	0.441	0.427	0.22	0.251	0.205	0.2	0.343	0.224	0.23	0.263	0.256	0.234	0.609	0.421
08:50:01	0.244	0.248	0.644	0.232	0.481	0.614	0.411	0.492	0.341	0.659	0.246	0.222	0.374	0.258	0.473	0.219	0.257	0.568	0.405	0.535	0.453	0.252	0.248	0.395	0.366	0.227	0.279	0.566	0.228	0.223	0.263	0.225	0.697	0.232	0.25	0.444	0.433	0.222	0.253	0.21	0.199	0.349	0.225	0.231	0.263	0.253	0.233	0.614	0.429
09:00:01	0.246	0.248	0.647	0.232	0.484	0.616	0.416	0.496	0.345	0.662	0.247	0.221	0.382	0.261	0.474	0.22	0.258	0.571	0.406	0.549	0.456	0.253	0.249	0.399	0.372	0.23	0.282	0.571	0.226	0.223	0.266	0.227	0.699	0.232	0.253	0.448	0.44	0.224	0.254	0.215	0.198	0.355	0.227	0.232	0.263	0.253	0.233	0.619	0.437
09:10:01	0.249	0.248	0.651	0.232	0.487	0.62	0.421	0.5	0.348	0.665	0.247	0.22	0.388	0.263	0.476	0.221	0.259	0.574	0.406	0.561	0.459	0.254	0.25	0.404	0.378	0.233	0.284	0.576	0.226	0.224	0.265	0.229	0.7	0.232	0.256	0.451	0.448	0.226	0.255	0.22	0.198	0.362	0.228	0.232	0.262	0.252	0.233	0.623	0.444
09:20:01	0.252	0.248	0.656	0.232	0.49	0.623	0.425	0.504	0.352	0.668	0.248	0.22	0.395	0.265	0.477	0.222	0.26	0.578	0.406	0.572	0.461	0.255	0.251	0.41	0.384	0.236	0.287	0.581	0.227	0.226	0.27	0.231	0.702	0.232	0.258	0.455	0.452	0.227	0.256	0.225	0.198	0.369	0.228	0.233	0.26	0.252	0.235	0.627	0.45
09:30:01	0.254	0.249	0.659	0.232	0.494	0.626	0.429	0.507	0.356	0.673	0.248	0.219	0.401	0.267	0.479	0.224	0.261	0.582	0.406	0.58	0.465	0.256	0.252	0.416	0.39	0.24	0.29	0.585	0.227	0.227	0.276	0.233	0.704	0.232	0.259	0.459	0.458	0.228	0.256	0.229	0.198	0.376	0.228	0.232	0.26	0.252	0.234	0.631	0.456
09:40:01	0.257	0.249	0.664	0.232	0.498	0.63	0.434	0.511	0.36	0.678	0.248	0.219	0.406	0.268	0.479	0.225	0.263	0.583	0.406	0.586	0.468	0.257	0.253	0.423	0.396	0.244	0.293	0.589	0.227	0.229	0.279	0.235	0.705	0.233	0.261	0.463	0.464	0.228	0.257	0.233	0.198	0.384	0.229	0.233	0.26	0.253	0.233	0.635	0.461
09:50:01	0.26	0.248	0.664	0.231	0.5	0.635	0.439	0.515	0.363	0.683	0.248	0.219	0.411	0.269	0.48	0.226	0.264	0.585	0.404	0.592	0.471	0.257	0.255	0.43	0.403	0.248	0.296	0.591	0.227	0.23	0.281	0.238	0.707	0.233	0.263	0.467	0.475	0.229	0.257	0.238	0.198	0.392	0.228	0.234	0.261	0.254	0.232	0.639	0.466
10:00:01	0.262	0.249	0.663	0.231	0.503	0.64	0.444	0.518	0.367	0.689	0.249	0.219	0.415	0.27	0.482	0.227	0.266	0.586	0.403	0.597	0.474	0.258	0.254	0.437	0.409	0.252	0.3	0.594	0.227	0.232	0.282	0.24	0.708	0.234	0.265	0.469	0.481	0.23	0.258	0.242	0.198	0.4	0.228	0.232	0.262	0.254	0.23	0.643	0.47
10:10:01	0.264	0.248	0.662	0.23	0.505	0.644	0.448	0.521	0.37	0.694	0.249	0.22	0.419	0.271	0.483	0.229	0.266	0.586	0.402	0.601	0.477	0.259	0.255	0.442	0.416	0.255	0.303	0.595	0.227	0.234	0.282	0.242	0.709	0.244	0.266	0.471	0.481	0.232	0.258	0.245	0.198	0.408	0.228	0.233	0.26	0.254	0.229	0.646	0.474
10:20:01	0.266	0.248	0.661	0.23	0.508	0.649	0.453	0.523	0.374	0.7	0.249	0.221	0.426	0.272	0.484	0.23	0.267	0.587	0.401	0.606	0.48	0.259	0.255	0.447	0.423	0.259	0.306	0.597	0.227	0.236	0.283	0.245	0.71	0.242	0.268	0.476	0.487	0.233	0.258	0.249	0.198	0.417	0.228	0.239	0.26	0.254	0.227	0.65	0.478
10:30:01	0.268	0.248	0.662	0.229	0.511	0.654	0.457	0.526	0.378	0.705	0.25	0.221	0.431	0.272	0.486	0.231	0.268	0.588	0.4	0.61	0.482	0.26	0.256	0.451	0.43	0.261	0.309	0.598	0.227	0.238	0.284	0.247	0.711	0.244	0.268	0.479	0.494	0.234	0.258	0.252	0.198	0.425	0.228	0.242	0.257	0.252	0.225	0.651	0.481
10:40:01	0.27	0.248	0.66	0.229	0.513	0.659	0.462	0.528	0.382	0.711	0.249	0.222	0.436	0.273	0.488	0.235	0.269	0.59	0.4	0.613	0.485	0.26	0.257	0.453	0.437	0.264	0.312	0.599	0.228	0.238	0.285	0.249	0.712	0.247	0.269	0.481	0.499	0.235	0.259	0.255	0.199	0.433	0.227	0.245	0.256	0.251	0.222	0.652	0.485
10:50:01	0.272	0.248	0.658	0.229	0.515	0.663	0.467	0.531	0.386	0.717	0.249	0.223	0.441	0.274	0.489	0.239	0.27	0.591	0.4	0.617	0.487	0.261	0.256	0.456	0.444	0.266	0.315	0.601	0.228	0.239	0.285	0.252	0.713	0.249	0.27	0.485	0.505	0.237	0.26	0.258	0.199	0.442	0.227	0.246	0.255	0.249	0.219	0.653	0.489
11:00:01	0.273	0.248	0.656	0.23	0.518	0.665	0.472	0.533	0.39	0.721	0.25	0.223	0.446	0.275	0.49	0.243	0.27	0.592	0.399	0.62	0.49	0.262	0.257	0.46	0.451	0.268	0.318	0.602	0.228	0.24	0.285	0.254	0.714	0.251	0.271	0.487	0.51	0.238	0.259	0.26	0.199	0.451	0.227	0.246	0.255	0.246	0.215	0.653	0.492
11:10:01	0.274	0.249	0.654	0.229	0.521	0.668	0.477	0.534	0.393	0.727	0.251	0.223	0.451	0.276	0.493	0.248	0.271	0.594	0.397	0.623	0.494	0.263	0.257	0.463	0.459	0.271	0.321	0.601	0.228	0.241	0.285	0.256	0.716	0.253	0.272	0.491	0.52	0.239	0.258	0.263	0.199	0.459	0.227	0.246	0.255	0.242	0.211	0.654	0.495
11:20:01	0.275	0.249	0.651	0.229	0.523	0.671	0.483	0.536	0.397	0.732	0.253	0.224	0.454	0.277	0.494	0.251	0.271	0.595	0.396	0.625	0.495	0.264	0.257	0.46	0.468	0.274	0.325	0.602	0.228	0.241	0.284	0.257	0.718	0.255	0.273	0.494	0.524	0.24	0.257	0.266	0.199	0.467	0.226	0.247	0.255	0.238	0.208	0.655	0.498
11:30:01	0.276	0.25	0.649	0.229	0.526	0.674	0.488	0.538	0.402	0.735	0.256	0.224	0.458	0.275	0.496	0.257	0.272	0.597	0.398	0.627	0.496	0.265	0.258	0.457	0.475	0.275	0.328	0.602	0.229	0.242	0.284	0.26	0.72	0.257	0.274	0.498	0.524	0.242	0.257	0.268	0.199	0.473	0.227	0.247	0.256	0.233	0.204	0.655	0.502
11:40:01	0.277	0.251	0.647	0.229	0.528	0.676	0.493	0.54	0.405	0.74	0.26	0.224	0.462	0.276	0.498	0.265	0.272	0.599	0.397	0.628	0.496	0.266	0.259	0.463	0.484	0.278	0.332	0.602	0.229	0.242	0.283	0.261	0.725	0.259	0.276	0.501	0.532	0.244	0.259	0.27	0.199	0.48	0.227	0.247	0.258	0.227	0.2	0.655	0.505
11:50:01	0.278	0.25	0.645	0.229	0.53	0.679	0.499	0.541	0.407	0.743	0.269	0.224	0.467	0.277	0.499	0.269	0.274	0.601	0.401	0.629	0.495	0.268	0.26	0.473	0.492	0.28	0.335	0.603	0.229	0.242	0.283	0.262	0.735	0.261	0.278	0.504	0.533	0.245	0.261	0.272	0.199	0.487	0.228	0.248	0.258	0.222	0.197	0.655	0.509
12:00:01	0.278	0.251	0.641	0.229	0.533	0.68	0.505	0.543	0.409	0.746	0.27	0.222	0.472	0.281	0.5	0.253	0.276	0.602	0.402	0.63	0.494	0.28	0.261	0.476	0.5	0.281	0.339	0.604	0.229	0.241	0.28	0.264	0.744	0.263	0.28	0.507	0.541	0.246	0.26	0.274	0.199	0.495	0.227	0.249	0.259	0.216	0.194	0.654	0.513
12:10:01	0.28	0.252	0.637	0.228	0.537	0.681	0.511	0.545	0.413	0.749	0.282	0.22	0.473	0.279	0.501	0.251	0.277	0.604	0.397	0.63	0.492	0.287	0.262	0.481	0.509	0.282	0.342	0.604	0.23	0.241	0.278	0.266	0.752	0.265	0.281	0.509	0.541	0.247	0.26	0.276	0.199	0.501	0.228	0.251	0.262	0.21	0.19	0.654	0.518
12:20:01	0.28	0.252	0.635	0.227	0.539	0.682	0.517	0.547	0.415	0.751	0.284	0.219	0.479	0.281	0.501	0.243	0.279	0.606	0.394	0.63	0.49	0.287	0.264	0.478	0.517	0.283	0.346	0.605	0.23	0.241	0.276	0.268	0.757	0.266	0.281	0.51	0.545	0.248	0.26	0.277	0.199	0.508	0.229	0.252	0.267	0.204	0.187	0.653	0.514
12:30:01	0.281	0.252	0.635	0.226	0.542	0.683	0.523	0.549	0.416	0.751	0.285	0.218	0.482	0.278	0.502	0.242	0.28	0.607	0.388	0.63	0.49	0.286	0.265	0.482	0.524	0.282	0.35	0.606	0.23	0.24	0.275	0.269	0.764	0.268	0.282	0.512	0.552	0.249	0.26	0.279	0.199	0.515	0.229	0.266	0.269	0.196	0.185	0.652	0.518
12:40:01	0.282	0.253	0.636	0.225	0.545	0.684	0.53	0.552	0.417	0.752	0.288	0.216	0.484	0.278	0.504	0.239	0.282	0.609	0.383	0.63	0.487	0.286	0.269	0.495	0.531	0.282	0.354	0.607	0.23	0.239	0.272	0.271	0.768	0.27	0.283	0.512	0.552	0.25	0.26	0.28	0.199	0.521	0.23	0.268	0.271	0.189	0.181	0.651	0.521
12:50:01	0.283	0.253	0.636	0.223	0.548	0.685	0.536	0.554	0.421	0.755	0.29	0.217	0.486	0.277	0.505	0.239	0.286	0.611	0.379	0.631	0.482	0.286	0.27	0.5	0.539	0.282	0.357	0.606	0.23	0.239	0.269	0.272	0.773	0.271	0.285	0.513	0.555	0.251	0.261	0.282	0.199	0.528	0.231	0.277	0.272	0.182	0.178	0.651	0.527
13:00:01	0.283	0.254	0.637	0.222	0.551	0.686	0.543	0.556	0.424	0.755	0.292	0.222	0.489	0.277	0.507	0.24	0.297	0.613	0.375	0.631	0.48	0.286	0.27	0.503	0.545	0.281	0.361	0.608	0.23	0.232	0.266	0.274	0.778	0.272	0.286	0.513	0.562	0.253	0.263	0.283	0.199	0.534	0.231	0.28	0.273	0.176	0.176	0.65	0.528
13:10:01	0.284	0.253	0.637	0.221	0.559	0.687	0.549	0.559	0.427	0.756	0.304	0.221	0.493	0.28	0.507	0.236	0.304	0.615	0.371	0.631	0.481	0.287	0.271	0.504	0.553	0.28	0.365	0.61	0.23	0.238	0.264	0.276	0.782	0.274	0.288	0.513	0.566	0.254	0.267	0.284	0.199	0.539	0.232	0.284	0.275	0.172	0.174	0.651	0.53
13:20:01	0.284	0.25	0.637	0.223	0.565	0.687	0.555	0.561	0.43	0.757	0.3	0.211	0.497	0.282	0.505	0.233	0.303	0.616	0.378	0.632	0.486	0.286	0.273	0.514	0.56	0.279	0.369	0.611	0.23	0.244	0.261	0.278	0.786	0.276	0.29	0.513	0.565	0.255	0.265	0.285	0.199	0.545	0.233	0.286	0.276	0.169	0.172	0.651	0.536
13:30:01	0.284	0.247	0.639	0.228	0.57	0.687	0.561	0.563	0.434	0.758	0.301	0.207	0.5	0.283	0.505	0.239	0.302	0.618	0.385	0.633	0.491	0.286	0.275	0.52	0.567	0.277	0.374	0.613	0.229	0.248	0.255	0.28	0.789	0.277	0.292	0.515	0.569	0.256	0.269	0.286	0.199	0.552	0.234	0.287	0.278	0.166	0.17	0.651	0.541
13:40:01	0.285	0.246	0.64	0.237	0.575	0.689	0.567	0.565	0.438	0.759	0.303	0.205	0.504	0.284	0.506	0.237	0.302	0.619	0.396	0.634	0.49	0.287	0.277	0.52	0.574	0.276	0.379	0.614	0.23	0.25	0.252	0.282	0.793	0.278	0.293	0.516	0.573	0.258	0.274	0.287	0.199	0.557	0.235	0.288	0.279	0.164	0.169	0.652	0.542
13:50:01	0.285	0.251	0.642	0.255	0.578	0.688	0.572	0.567	0.443	0.76	0.304	0.203	0.508	0.285	0.506	0.236	0.302	0.621	0.39	0.635	0.489	0.287	0.278	0.527	0.581	0.274	0.384	0.616	0.23	0.251	0.247	0.283	0.796	0.28	0.294	0.517	0.576	0.259	0.274	0.288	0.199	0.56	0.236	0.291	0.281	0.163	0.168	0.653	0.546
14:00:01	0.285	0.261	0.644	0.268	0.582	0.689	0.577	0.57	0.449	0.762	0.305	0.203	0.512	0.287	0.507	0.243	0.303	0.623	0.384	0.635	0.498	0.288	0.28	0.535	0.612	0.27	0.39	0.617	0.229	0.252	0.243	0.286	0.799	0.281	0.295	0.519	0.582	0.261	0.276	0.289	0.199	0.562	0.237	0.293	0.282	0.163	0.166	0.653	0.551
14:10:01	0.286	0.273	0.646	0.291	0.583	0.688	0.582	0.571	0.457	0.762	0.306	0.206	0.516	0.288	0.508	0.239	0.303	0.625	0.382	0.637	0.507	0.288	0.283	0.537	0.592	0.269	0.397	0.618	0.229	0.252	0.24	0.287	0.802	0.282	0.296	0.52	0.587	0.262	0.278	0.29	0.199	0.565	0.238	0.295	0.284	0.163	0.165	0.654	0.554
14:20:01	0.286	0.294	0.646	0.294	0.586	0.689	0.588	0.574	0.465	0.763	0.308	0.206	0.52	0.289	0.509	0.245	0.304	0.627	0.392	0.637	0.51	0.289	0.284	0.543	0.599	0.266	0.403	0.619	0.229	0.253	0.236	0.289	0.805	0.283	0.297	0.52	0.588	0.263	0.28	0.29	0.199	0.57	0.24	0.297	0.285	0.163	0.165	0.655	0.557
14:30:01	0.285	0.3	0.648	0.295	0.589	0.689	0.592	0.576	0.471	0.763	0.309	0.208	0.523	0.29	0.508	0.244	0.304	0.628	0.396	0.635	0.508	0.29	0.287	0.552	0.604	0.262	0.407	0.62	0.228	0.254	0.234	0.29	0.808	0.283	0.298	0.521	0.591	0.265	0.277	0.291	0.2	0.575	0.241	0.299	0.287	0.163	0.164	0.656	0.562
14:40:01	0.285	0.302	0.648	0.294	0.593	0.689	0.597	0.579	0.477	0.764	0.31	0.209	0.527	0.292	0.509	0.246	0.306	0.63	0.397	0.638	0.497	0.291	0.29	0.552	0.603	0.258	0.411	0.622	0.228	0.254	0.231	0.292	0.81	0.284	0.299	0.522	0.594	0.266	0.276	0.292	0.2	0.578	0.242	0.3	0.288	0.162	0.163	0.658	0.565
14:50:01	0.285	0.302	0.648	0.296	0.597	0.689	0.602	0.581	0.482	0.766	0.312	0.211	0.53	0.294	0.51	0.247	0.307	0.632	0.4	0.64	0.498	0.292	0.291	0.562	0.599	0.253	0.417	0.624	0.227	0.255	0.227	0.294	0.809	0.285	0.3	0.522	0.596	0.267	0.276	0.293	0.2	0.583	0.243	0.301	0.29	0.162	0.163	0.659	0.568
15:00:01	0.285	0.301	0.649	0.297	0.6	0.689	0.606	0.583	0.488	0.767	0.313	0.214	0.534	0.295	0.511	0.251	0.308	0.634	0.406	0.641	0.501	0.293	0.292	0.565	0.604	0.249	0.42	0.625	0.227	0.255	0.225	0.295	0.802	0.286	0.301	0.524	0.598	0.269	0.278	0.294	0.2	0.584	0.244	0.302	0.292	0.162	0.162	0.66	0.572
15:10:01	0.285	0.299	0.65	0.298	0.604	0.686	0.611	0.585	0.493	0.768	0.314	0.216	0.537	0.295	0.511	0.25	0.309	0.636	0.407	0.641	0.503	0.294	0.293	0.568	0.608	0.244	0.422	0.628	0.226	0.255	0.223	0.296	0.787	0.286	0.301	0.524	0.601	0.27	0.277	0.295	0.2	0.592	0.246	0.303	0.293	0.162	0.162	0.66	0.574
15:20:01	0.286	0.297	0.649	0.298	0.608	0.689	0.615	0.588	0.499	0.769	0.315	0.22	0.541	0.296	0.512	0.261	0.31	0.638	0.398	0.643	0.508	0.296	0.294	0.575	0.61	0.242	0.425	0.63	0.227	0.255	0.22	0.298	0.776	0.287	0.302	0.525	0.604	0.271	0.276	0.296	0.2	0.594	0.246	0.304	0.294	0.162	0.162	0.66	0.578
15:30:01	0.285	0.294	0.65	0.3	0.611	0.69	0.62	0.591	0.504	0.769	0.316	0.22	0.545	0.299	0.512	0.252	0.31	0.641	0.401	0.644	0.511	0.297	0.295	0.577	0.612	0.238	0.428	0.633	0.227	0.255	0.218	0.299	0.766	0.288	0.302	0.527	0.606	0.272	0.276	0.296	0.2	0.595	0.247	0.305	0.295	0.162	0.162	0.661	0.581
15:40:01	0.285	0.292	0.65	0.299	0.614	0.688	0.624	0.593	0.508	0.77	0.317	0.223	0.549	0.3	0.513	0.27	0.311	0.642	0.403	0.646	0.515	0.298	0.295	0.584	0.614	0.233	0.432	0.635	0.227	0.255	0.216	0.3	0.762	0.289	0.303	0.528	0.609	0.273	0.278	0.297	0.2	0.589	0.248	0.305	0.296	0.214	0.162	0.661	0.584
15:50:01	0.285	0.29	0.651	0.299	0.617	0.689	0.627	0.595	0.513	0.771	0.318	0.226	0.552	0.303	0.514	0.251	0.312	0.644	0.398	0.648	0.523	0.299	0.296	0.586	0.614	0.23	0.436	0.637	0.227	0.255	0.214	0.301	0.76	0.288	0.303	0.529	0.611	0.274	0.276	0.298	0.201	0.584	0.249	0.306	0.297	0.243	0.161	0.661	0.587
16:00:01	0.285	0.287	0.651	0.3	0.62	0.689	0.632	0.598	0.517	0.772	0.319	0.233	0.557	0.304	0.514	0.275	0.313	0.647	0.403	0.65	0.524	0.301	0.297	0.592	0.617	0.225	0.441	0.64	0.227	0.255	0.211	0.302	0.759	0.289	0.305	0.53	0.614	0.276	0.288	0.298	0.201	0.586	0.249	0.307	0.297	0.259	0.161	0.662	0.59
16:10:01	0.285	0.283	0.653	0.299	0.622	0.691	0.635	0.6	0.521	0.773	0.319	0.231	0.561	0.305	0.515	0.251	0.314	0.649	0.402	0.652	0.527	0.302	0.297	0.595	0.621	0.221	0.445	0.642	0.228	0.253	0.209	0.303	0.759	0.288	0.305	0.531	0.616	0.277	0.295	0.298	0.201	0.589	0.251	0.308	0.297	0.261	0.162	0.662	0.593
16:20:01	0.284	0.28	0.654	0.298	0.623	0.692	0.639	0.602	0.527	0.773	0.32	0.25	0.564	0.307	0.515	0.26	0.314	0.651	0.402	0.654	0.534	0.303	0.298	0.6	0.614	0.218	0.45	0.644	0.228	0.252	0.207	0.305	0.759	0.288	0.305	0.532	0.619	0.278	0.299	0.298	0.201	0.591	0.251	0.308	0.297	0.273	0.162	0.662	0.595
16:30:01	0.284	0.277	0.655	0.297	0.623	0.693	0.642	0.604	0.532	0.773	0.321	0.247	0.569	0.309	0.516	0.268	0.316	0.652	0.405	0.655	0.544	0.304	0.297	0.602	0.617	0.214	0.442	0.647	0.228	0.251	0.206	0.306	0.757	0.286	0.306	0.533	0.621	0.279	0.302	0.297	0.202	0.593	0.252	0.309	0.297	0.282	0.162	0.662	0.597
16:40:01	0.284	0.273	0.656	0.296	0.625	0.691	0.646	0.605	0.536	0.773	0.322	0.276	0.572	0.31	0.516	0.249	0.317	0.654	0.401	0.657	0.541	0.305	0.298	0.607	0.62	0.211	0.448	0.65	0.228	0.25	0.203	0.307	0.757	0.286	0.306	0.534	0.623	0.28	0.305	0.297	0.202	0.583	0.252	0.309	0.297	0.29	0.162	0.663	0.598
16:50:01	0.283	0.269	0.657	0.296	0.625	0.692	0.649	0.607	0.541	0.773	0.322	0.291	0.576	0.311	0.517	0.271	0.318	0.656	0.427	0.659	0.543	0.306	0.298	0.612	0.62	0.208	0.449	0.652	0.229	0.249	0.202	0.308	0.758	0.286	0.307	0.535	0.626	0.28	0.306	0.296	0.202	0.578	0.253	0.309	0.297	0.294	0.162	0.663	0.601
17:00:01	0.282	0.265	0.658	0.293	0.628	0.692	0.652	0.61	0.545	0.773	0.322	0.312	0.579	0.313	0.519	0.28	0.318	0.658	0.454	0.661	0.554	0.308	0.297	0.614	0.622	0.204	0.449	0.654	0.229	0.248	0.202	0.308	0.758	0.285	0.307	0.536	0.628	0.281	0.308	0.296	0.202	0.577	0.253	0.31	0.296	0.297	0.162	0.664	0.602
17:10:01	0.28	0.262	0.66	0.294	0.631	0.692	0.655	0.613	0.549	0.773	0.322	0.317	0.583	0.313	0.521	0.261	0.319	0.66	0.463	0.662	0.553	0.308	0.297	0.62	0.627	0.201	0.453	0.655	0.229	0.247	0.201	0.309	0.758	0.285	0.307	0.537	0.631	0.281	0.309	0.296	0.202	0.583	0.252	0.31	0.296	0.3	0.162	0.664	0.606
17:20:01	0.278	0.256	0.661	0.295	0.635	0.691	0.659	0.615	0.552	0.773	0.322	0.319	0.587	0.314	0.522	0.254	0.318	0.661	0.459	0.663	0.557	0.309	0.297	0.621	0.612	0.198	0.457	0.657	0.229	0.247	0.199	0.311	0.761	0.284	0.307	0.538	0.632	0.283	0.31	0.296	0.202	0.592	0.251	0.31	0.296	0.302	0.162	0.666	0.608
17:30:01	0.277	0.253	0.662	0.294	0.639	0.691	0.662	0.618	0.558	0.774	0.322	0.321	0.591	0.315	0.524	0.281	0.315	0.663	0.456	0.663	0.564	0.31	0.295	0.624	0.619	0.196	0.461	0.659	0.23	0.245	0.198	0.312	0.763	0.283	0.307	0.539	0.634	0.284	0.311	0.297	0.202	0.598	0.252	0.31	0.296	0.304	0.162	0.666	0.611
17:40:01	0.275	0.251	0.665	0.292	0.651	0.691	0.664	0.621	0.566	0.774	0.322	0.322	0.594	0.316	0.527	0.288	0.314	0.665	0.462	0.664	0.566	0.311	0.295	0.63	0.616	0.195	0.469	0.658	0.23	0.242	0.198	0.313	0.762	0.283	0.308	0.54	0.636	0.284	0.311	0.296	0.203	0.608	0.254	0.31	0.295	0.304	0.162	0.667	0.613
17:50:01	0.273	0.247	0.667	0.29	0.655	0.69	0.666	0.624	0.571	0.773	0.322	0.323	0.598	0.316	0.53	0.303	0.314	0.668	0.469	0.664	0.582	0.311	0.294	0.629	0.614	0.192	0.478	0.659	0.23	0.238	0.198	0.315	0.762	0.282	0.308	0.541	0.638	0.285	0.313	0.296	0.202	0.613	0.255	0.31	0.295	0.304	0.162	0.669	0.614
18:00:01	0.27	0.245	0.67	0.288	0.661	0.69	0.669	0.626	0.572	0.772	0.322	0.325	0.601	0.318	0.534	0.316	0.314	0.67	0.478	0.665	0.593	0.311	0.293	0.634	0.62	0.19	0.487	0.66	0.231	0.226	0.198	0.316	0.765	0.28	0.307	0.543	0.64	0.286	0.313	0.296	0.203	0.616	0.255	0.311	0.295	0.303	0.162	0.671	0.618
18:10:01	0.267	0.24	0.672	0.286	0.666	0.689	0.672	0.628	0.573	0.771	0.322	0.326	0.605	0.318	0.538	0.318	0.314	0.673	0.506	0.665	0.606	0.312	0.292	0.64	0.62	0.188	0.495	0.658	0.231	0.221	0.197	0.317	0.768	0.279	0.307	0.544	0.642	0.286	0.313	0.295	0.203	0.628	0.254	0.311	0.294	0.303	0.163	0.673	0.62
18:20:01	0.263	0.235	0.675	0.283	0.669	0.688	0.676	0.631	0.573	0.771	0.321	0.326	0.609	0.318	0.542	0.319	0.316	0.675	0.504	0.665	0.608	0.313	0.291	0.641	0.622	0.187	0.503	0.658	0.231	0.217	0.197	0.317	0.767	0.277	0.307	0.546	0.644	0.286	0.313	0.295	0.203	0.629	0.253	0.311	0.293	0.303	0.163	0.674	0.621
18:30:01	0.261	0.232	0.678	0.28	0.675	0.687	0.679	0.633	0.575	0.741	0.321	0.327	0.613	0.319	0.546	0.319	0.316	0.676	0.508	0.665	0.613	0.314	0.289	0.643	0.62	0.186	0.511	0.658	0.231	0.214	0.197	0.318	0.767	0.275	0.306	0.547	0.646	0.287	0.314	0.294	0.203	0.631	0.255	0.311	0.291	0.302	0.163	0.676	0.624
18:40:01	0.257	0.229	0.68	0.276	0.689	0.686	0.681	0.635	0.577	0.708	0.32	0.328	0.616	0.32	0.549	0.32	0.316	0.679	0.509	0.665	0.609	0.314	0.287	0.645	0.626	0.185	0.518	0.66	0.232	0.211	0.198	0.318	0.768	0.273	0.305	0.548	0.649	0.288	0.315	0.29	0.203	0.622	0.258	0.31	0.289	0.301	0.163	0.676	0.625
18:50:01	0.252	0.224	0.683	0.274	0.691	0.685	0.684	0.637	0.578	0.707	0.32	0.328	0.62	0.321	0.551	0.321	0.315	0.681	0.511	0.665	0.607	0.315	0.286	0.651	0.625	0.183	0.522	0.66	0.232	0.21	0.197	0.319	0.769	0.27	0.305	0.549	0.651	0.289	0.315	0.29	0.204	0.615	0.258	0.31	0.287	0.3	0.164	0.678	0.628
19:00:01	0.248	0.22	0.686	0.271	0.691	0.684	0.687	0.64	0.581	0.706	0.319	0.329	0.624	0.322	0.553	0.322	0.315	0.683	0.512	0.665	0.611	0.315	0.284	0.655	0.628	0.182	0.526	0.66	0.232	0.208	0.197	0.32	0.769	0.267	0.304	0.55	0.653	0.288	0.315	0.293	0.204	0.621	0.257	0.309	0.285	0.299	0.164	0.678	0.631
19:10:01	0.244	0.217	0.69	0.268	0.691	0.684	0.69	0.642	0.586	0.707	0.318	0.331	0.628	0.323	0.555	0.323	0.314	0.685	0.513	0.665	0.631	0.315	0.283	0.654	0.623	0.181	0.531	0.658	0.233	0.207	0.198	0.322	0.769	0.264	0.303	0.551	0.655	0.288	0.315	0.297	0.204	0.627	0.258	0.309	0.283	0.298	0.223	0.679	0.632
19:20:01	0.24	0.213	0.692	0.264	0.692	0.685	0.692	0.645	0.586	0.714	0.317	0.33	0.631	0.324	0.557	0.323	0.313	0.688	0.515	0.666	0.648	0.315	0.281	0.657	0.626	0.181	0.536	0.657	0.233	0.205	0.199	0.323	0.77	0.261	0.302	0.552	0.657	0.289	0.315	0.303	0.204	0.63	0.259	0.308	0.28	0.297	0.252	0.68	0.633
19:30:01	0.235	0.209	0.694	0.258	0.692	0.687	0.694	0.647	0.59	0.717	0.316	0.331	0.635	0.324	0.559	0.323	0.312	0.691	0.517	0.665	0.649	0.315	0.279	0.659	0.635	0.18	0.541	0.655	0.233	0.203	0.198	0.324	0.769	0.257	0.302	0.554	0.66	0.29	0.315	0.308	0.204	0.635	0.26	0.308	0.278	0.296	0.271	0.681	0.637
19:40:01	0.23	0.206	0.697	0.253	0.695	0.687	0.696	0.65	0.593	0.717	0.314	0.331	0.639	0.324	0.56	0.323	0.31	0.693	0.518	0.665	0.649	0.315	0.277	0.662	0.633	0.18	0.545	0.655	0.234	0.203	0.198	0.325	0.768	0.252	0.3	0.555	0.662	0.29	0.314	0.31	0.205	0.639	0.26	0.307	0.275	0.294	0.283	0.681	0.639
19:50:01	0.223	0.202	0.7	0.248	0.695	0.686	0.697	0.653	0.598	0.713	0.311	0.33	0.642	0.324	0.561	0.323	0.308	0.695	0.519	0.664	0.649	0.316	0.275	0.667	0.635	0.179	0.549	0.654	0.234	0.203	0.199	0.325	0.766	0.249	0.298	0.555	0.664	0.289	0.313	0.311	0.205	0.632	0.262	0.307	0.272	0.294	0.292	0.682	0.64
20:00:01	0.215	0.199	0.702	0.238	0.697	0.686	0.698	0.655	0.599	0.7	0.309	0.331	0.645	0.323	0.562	0.321	0.306	0.697	0.521	0.665	0.649	0.316	0.272	0.67	0.636	0.179	0.559	0.652	0.234	0.204	0.2	0.326	0.765	0.243	0.296	0.556	0.666	0.289	0.312	0.31	0.205	0.64	0.26	0.306	0.27	0.292	0.298	0.682	0.642
20:10:01	0.207	0.195	0.705	0.233	0.7	0.684	0.699	0.658	0.602	0.688	0.307	0.332	0.649	0.324	0.563	0.318	0.304	0.7	0.522	0.666	0.651	0.316	0.269	0.674	0.638	0.179	0.565	0.65	0.234	0.202	0.2	0.327	0.764	0.238	0.294	0.557	0.668	0.29	0.309	0.31	0.205	0.635	0.258	0.305	0.262	0.29	0.302	0.683	0.646
20:20:01	0.2	0.192	0.708	0.227	0.702	0.687	0.705	0.662	0.605	0.684	0.304	0.332	0.653	0.324	0.564	0.315	0.302	0.703	0.524	0.666	0.652	0.316	0.266	0.677	0.639	0.179	0.569	0.648	0.235	0.199	0.2	0.327	0.763	0.233	0.293	0.558	0.67	0.29	0.307	0.31	0.205	0.634	0.26	0.305	0.256	0.289	0.304	0.683	0.648
20:30:01	0.194	0.189	0.711	0.221	0.704	0.685	0.708	0.664	0.607	0.684	0.3	0.332	0.656	0.324	0.565	0.313	0.3	0.704	0.526	0.666	0.653	0.316	0.262	0.678	0.639	0.179	0.574	0.645	0.235	0.2	0.201	0.327	0.762	0.228	0.291	0.56	0.673	0.289	0.304	0.31	0.205	0.636	0.26	0.304	0.251	0.287	0.304	0.683	0.648
20:40:01	0.186	0.185	0.713	0.214	0.706	0.682	0.713	0.667	0.61	0.681	0.296	0.331	0.66	0.324	0.565	0.308	0.297	0.707	0.527	0.665	0.655	0.315	0.259	0.679	0.638	0.18	0.578	0.642	0.235	0.199	0.2	0.327	0.761	0.224	0.289	0.561	0.675	0.291	0.301	0.31	0.205	0.636	0.26	0.303	0.246	0.285	0.302	0.684	0.65
20:50:01	0.183	0.183	0.716	0.208	0.707	0.684	0.715	0.671	0.613	0.68	0.293	0.329	0.663	0.323	0.566	0.305	0.294	0.71	0.528	0.665	0.656	0.314	0.256	0.681	0.638	0.18	0.582	0.642	0.235	0.2	0.199	0.327	0.76	0.22	0.286	0.561	0.677	0.292	0.299	0.31	0.205	0.64	0.26	0.302	0.242	0.283	0.3	0.685	0.654
21:00:01	0.182	0.18	0.719	0.204	0.709	0.683	0.719	0.673	0.614	0.678	0.289	0.328	0.666	0.317	0.567	0.303	0.29	0.711	0.529	0.664	0.657	0.313	0.254	0.685	0.638	0.18	0.585	0.642	0.235	0.199	0.199	0.326	0.76	0.216	0.284	0.563	0.68	0.291	0.297	0.309	0.205	0.643	0.259	0.302	0.239	0.281	0.298	0.685	0.656
21:10:01	0.182	0.178	0.723	0.2	0.711	0.682	0.724	0.677	0.615	0.676	0.285	0.327	0.668	0.315	0.569	0.3	0.285	0.714	0.531	0.662	0.659	0.313	0.251	0.687	0.642	0.181	0.588	0.644	0.236	0.199	0.2	0.326	0.758	0.212	0.281	0.563	0.682	0.292	0.294	0.309	0.205	0.64	0.259	0.3	0.235	0.278	0.296	0.686	0.658
21:20:01	0.182	0.177	0.726	0.196	0.712	0.682	0.728	0.68	0.617	0.672	0.281	0.326	0.67	0.314	0.569	0.298	0.281	0.717	0.533	0.662	0.66	0.312	0.247	0.69	0.647	0.181	0.591	0.644	0.236	0.197	0.201	0.325	0.758	0.208	0.278	0.565	0.684	0.295	0.292	0.309	0.205	0.644	0.259	0.299	0.232	0.277	0.295	0.686	0.66
21:30:01	0.182	0.174	0.728	0.192	0.715	0.679	0.731	0.682	0.619	0.665	0.276	0.325	0.671	0.312	0.57	0.295	0.274	0.719	0.535	0.661	0.661	0.31	0.244	0.694	0.649	0.181	0.594	0.642	0.236	0.196	0.201	0.325	0.756	0.202	0.274	0.566	0.686	0.295	0.289	0.306	0.205	0.65	0.26	0.297	0.23	0.275	0.293	0.688	0.663
21:40:01	0.182	0.173	0.73	0.189	0.717	0.68	0.729	0.685	0.622	0.661	0.268	0.323	0.674	0.312	0.571	0.292	0.266	0.721	0.535	0.659	0.664	0.309	0.242	0.7	0.651	0.182	0.596	0.641	0.236	0.195	0.201	0.324	0.755	0.195	0.27	0.567	0.688	0.296	0.287	0.304	0.206	0.644	0.261	0.294	0.227	0.273	0.289	0.688	0.665
21:50:01	0.182	0.172	0.731	0.187	0.719	0.68	0.729	0.689	0.624	0.656	0.261	0.32	0.676	0.31	0.572	0.289	0.257	0.724	0.537	0.658	0.664	0.308	0.236	0.703	0.653	0.182	0.599	0.64	0.236	0.193	0.203	0.324	0.754	0.19	0.266	0.567	0.689	0.297	0.283	0.303	0.206	0.648	0.263	0.292	0.224	0.27	0.287	0.689	0.668
22:00:01	0.182	0.171	0.732	0.185	0.72	0.674	0.728	0.693	0.626	0.647	0.251	0.317	0.677	0.307	0.573	0.284	0.248	0.727	0.539	0.656	0.666	0.308	0.234	0.704	0.655	0.182	0.602	0.636	0.236	0.193	0.202	0.323	0.753	0.185	0.263	0.569	0.692	0.296	0.28	0.3	0.206	0.648	0.263	0.29	0.22	0.267	0.283	0.689	0.669
22:10:01	0.181	0.171	0.734	0.184	0.721	0.68	0.729	0.698	0.629	0.63	0.242	0.315	0.677	0.308	0.575	0.281	0.238	0.73	0.541	0.654	0.668	0.306	0.231	0.704	0.656	0.184	0.605	0.635	0.237	0.192	0.202	0.323	0.753	0.181	0.261	0.569	0.693	0.298	0.276	0.298	0.206	0.651	0.264	0.287	0.217	0.264	0.28	0.69	0.672
22:20:01	0.181	0.171	0.733	0.183	0.723	0.674	0.729	0.7	0.63	0.609	0.237	0.312	0.678	0.306	0.576	0.278	0.229	0.734	0.541	0.653	0.669	0.304	0.227	0.706	0.656	0.184	0.608	0.634	0.237	0.191	0.203	0.322	0.752	0.18	0.259	0.571	0.695	0.299	0.272	0.295	0.206	0.651	0.265	0.285	0.211	0.26	0.276	0.691	0.674
22:30:01	0.181	0.172	0.729	0.183	0.724	0.674	0.73	0.704	0.633	0.578	0.232	0.309	0.678	0.303	0.577	0.276	0.222	0.738	0.542	0.651	0.67	0.302	0.222	0.711	0.657	0.185	0.611	0.633	0.237	0.191	0.205	0.322	0.751	0.179	0.257	0.57	0.696	0.297	0.268	0.292	0.206	0.664	0.266	0.282	0.205	0.256	0.271	0.691	0.676
22:40:01	0.181	0.172	0.706	0.183	0.725	0.672	0.732	0.708	0.637	0.563	0.226	0.305	0.679	0.301	0.579	0.271	0.218	0.742	0.543	0.648	0.672	0.299	0.216	0.717	0.657	0.184	0.613	0.628	0.237	0.191	0.204	0.321	0.751	0.179	0.255	0.572	0.698	0.299	0.264	0.288	0.206	0.667	0.266	0.279	0.199	0.251	0.266	0.692	0.679
22:50:01	0.181	0.172	0.673	0.182	0.726	0.671	0.733	0.711	0.641	0.562	0.222	0.301	0.68	0.298	0.581	0.267	0.214	0.745	0.544	0.645	0.678	0.296	0.209	0.719	0.657	0.185	0.615	0.627	0.237	0.19	0.206	0.32	0.75	0.178	0.252	0.573	0.7	0.3	0.259	0.284	0.206	0.665	0.267	0.277	0.194	0.246	0.261	0.693	0.682
23:00:01	0.181	0.172	0.659	0.182	0.726	0.67	0.734	0.714	0.643	0.563	0.218	0.297	0.682	0.296	0.583	0.263	0.21	0.748	0.545	0.642	0.681	0.292	0.202	0.732	0.657	0.186	0.617	0.625	0.237	0.19	0.207	0.319	0.748	0.178	0.249	0.574	0.701	0.299	0.255	0.279	0.206	0.665	0.268	0.273	0.191	0.24	0.257	0.694	0.683
23:10:01	0.18	0.172	0.651	0.182	0.727	0.665	0.736	0.716	0.646	0.563	0.213	0.294	0.682	0.293	0.584	0.258	0.204	0.751	0.547	0.64	0.683	0.288	0.191	0.743	0.657	0.187	0.619	0.623	0.237	0.19	0.209	0.318	0.744	0.178	0.244	0.576	0.703	0.3	0.25	0.276	0.206	0.664	0.269	0.27	0.189	0.234	0.252	0.694	0.685
23:20:01	0.18	0.172	0.581	0.181	0.727	0.659	0.736	0.721	0.648	0.563	0.209	0.289	0.683	0.288	0.586	0.253	0.199	0.753	0.547	0.637	0.685	0.283	0.185	0.746	0.657	0.187	0.621	0.622	0.237	0.189	0.21	0.317	0.741	0.177	0.24	0.579	0.704	0.298	0.242	0.272	0.206	0.664	0.271	0.265	0.187	0.226	0.247	0.695	0.688
23:30:01	0.18	0.171	0.582	0.181	0.728	0.653	0.738	0.757	0.651	0.563	0.204	0.284	0.686	0.283	0.586	0.247	0.195	0.757	0.549	0.633	0.688	0.28	0.183	0.749	0.658	0.187	0.623	0.617	0.237	0.19	0.21	0.316	0.738	0.177	0.234	0.58	0.706	0.298	0.227	0.268	0.206	0.665	0.271	0.261	0.186	0.216	0.24	0.696	0.692
23:40:01	0.18	0.171	0.583	0.181	0.728	0.644	0.739	0.764	0.655	0.563	0.2	0.28	0.688	0.278	0.587	0.243	0.194	0.76	0.55	0.63	0.691	0.275	0.181	0.75	0.661	0.188	0.626	0.615	0.237	0.19	0.212	0.315	0.735	0.177	0.227	0.581	0.708	0.299	0.205	0.264	0.206	0.665	0.272	0.256	0.185	0.207	0.233	0.697	0.694
23:50:01	0.18	0.171	0.583	0.181	0.728	0.639	0.738	0.761	0.657	0.564	0.195	0.275	0.689	0.273	0.581	0.239	0.191	0.763	0.551	0.627	0.693	0.27	0.18	0.751	0.666	0.188	0.628	0.614	0.237	0.191	0.215	0.313	0.732	0.177	0.224	0.583	0.708	0.296	0.195	0.262	0.206	0.666	0.272	0.251	0.184	0.201	0.227	0.698	0.696
1 day, 0:00:01	0.179	0.171	0.583	0.181	0.729	0.626	0.739	0.759	0.659	0.564	0.19	0.269	0.692	0.268	0.564	0.235	0.19	0.766	0.554	0.621	0.696	0.264	0.18	0.755	0.671	0.189	0.629	0.608	0.237	0.191	0.215	0.312	0.726	0.176	0.221	0.583	0.709	0.298	0.189	0.258	0.206	0.667	0.272	0.245	0.183	0.196	0.219	0.699	0.699
[truncated: 47 more columns]

## Sheet: Biolog PM1 PMI1570 xapB
P. mirabilis HI4320 PMI1570 xapB growth in Biolog plate PM1. Time is shown as hh:mm:ss. Measurements are OD600.
Time	A1	A2	A3	A4	A5	A6	A7	A8	A9	A10	A11	A12	B1	B2	B3	B4	B5	B6	B7	B8	B9	B10	B11	B12	C1	C2	C3	C4	C5	C6	C7	C8	C9	C10	C11	C12	D1	D2	D3	D4	D5	D6	D7	D8	D9	D10	D11	D12	E1
00:00:00	0.126	0.121	0.118	0.125	0.127	0.124	0.128	0.13	0.13	0.127	0.127	0.136	0.124	0.123	0.118	0.127	0.126	0.121	0.126	0.127	0.125	0.133	0.136	0.135	0.121	0.123	0.117	0.13	0.123	0.12	0.117	0.124	0.124	0.131	0.128	0.127	0.117	0.123	0.122	0.128	0.144	0.123	0.121	0.129	0.127	0.135	0.131	0.134	0.122
00:10:00	0.128	0.123	0.12	0.127	0.129	0.125	0.13	0.132	0.131	0.129	0.13	0.138	0.127	0.126	0.12	0.129	0.127	0.123	0.128	0.129	0.127	0.134	0.137	0.137	0.123	0.126	0.118	0.132	0.129	0.122	0.12	0.126	0.126	0.132	0.129	0.129	0.119	0.125	0.124	0.129	0.129	0.125	0.123	0.131	0.129	0.136	0.132	0.136	0.124
00:20:00	0.132	0.127	0.124	0.13	0.133	0.129	0.133	0.136	0.134	0.133	0.133	0.144	0.131	0.13	0.124	0.132	0.131	0.127	0.132	0.132	0.131	0.138	0.14	0.141	0.126	0.13	0.121	0.134	0.161	0.126	0.124	0.129	0.13	0.135	0.133	0.132	0.122	0.128	0.128	0.132	0.13	0.128	0.125	0.135	0.132	0.139	0.135	0.139	0.128
00:30:00	0.136	0.131	0.129	0.134	0.137	0.133	0.137	0.14	0.138	0.137	0.137	0.147	0.136	0.134	0.129	0.136	0.135	0.131	0.136	0.135	0.135	0.141	0.143	0.145	0.131	0.134	0.124	0.138	0.159	0.13	0.128	0.133	0.135	0.139	0.137	0.135	0.126	0.131	0.133	0.136	0.133	0.132	0.129	0.138	0.136	0.143	0.139	0.143	0.132
00:40:00	0.141	0.135	0.135	0.138	0.141	0.138	0.142	0.144	0.142	0.142	0.142	0.152	0.14	0.139	0.134	0.14	0.14	0.136	0.142	0.139	0.14	0.144	0.147	0.149	0.135	0.139	0.127	0.141	0.17	0.134	0.133	0.138	0.14	0.143	0.141	0.139	0.131	0.135	0.138	0.14	0.137	0.137	0.134	0.143	0.14	0.147	0.143	0.147	0.137
00:50:00	0.145	0.14	0.141	0.142	0.146	0.143	0.147	0.149	0.148	0.147	0.147	0.157	0.146	0.144	0.14	0.145	0.145	0.142	0.148	0.143	0.145	0.146	0.152	0.154	0.14	0.145	0.129	0.144	0.175	0.139	0.139	0.143	0.146	0.147	0.146	0.143	0.136	0.14	0.142	0.145	0.142	0.142	0.139	0.147	0.144	0.152	0.147	0.152	0.142
01:00:00	0.15	0.145	0.148	0.147	0.151	0.149	0.153	0.154	0.153	0.154	0.152	0.161	0.151	0.149	0.143	0.15	0.15	0.149	0.155	0.147	0.151	0.151	0.156	0.159	0.146	0.151	0.132	0.148	0.177	0.144	0.144	0.148	0.153	0.151	0.151	0.148	0.141	0.144	0.148	0.15	0.147	0.147	0.144	0.152	0.149	0.157	0.152	0.158	0.148
01:10:00	0.157	0.151	0.156	0.152	0.156	0.157	0.159	0.161	0.16	0.161	0.158	0.167	0.158	0.156	0.151	0.155	0.157	0.158	0.162	0.153	0.158	0.157	0.162	0.164	0.152	0.157	0.135	0.152	0.149	0.151	0.151	0.153	0.162	0.156	0.157	0.154	0.148	0.148	0.154	0.157	0.153	0.152	0.15	0.158	0.155	0.163	0.158	0.165	0.154
01:20:00	0.163	0.156	0.165	0.157	0.162	0.164	0.166	0.167	0.167	0.169	0.165	0.174	0.165	0.163	0.158	0.162	0.163	0.166	0.168	0.158	0.163	0.163	0.168	0.169	0.158	0.164	0.137	0.157	0.18	0.157	0.158	0.159	0.17	0.162	0.164	0.161	0.155	0.152	0.161	0.163	0.159	0.159	0.157	0.164	0.162	0.17	0.164	0.173	0.162
01:30:00	0.166	0.159	0.171	0.161	0.167	0.17	0.17	0.172	0.173	0.175	0.169	0.178	0.171	0.168	0.164	0.169	0.169	0.172	0.176	0.162	0.169	0.169	0.172	0.173	0.163	0.168	0.14	0.162	0.184	0.162	0.164	0.164	0.176	0.167	0.169	0.169	0.161	0.157	0.166	0.169	0.165	0.165	0.161	0.17	0.166	0.175	0.169	0.181	0.167
01:40:00	0.168	0.162	0.18	0.165	0.174	0.176	0.177	0.177	0.178	0.181	0.172	0.181	0.175	0.172	0.172	0.171	0.171	0.183	0.184	0.166	0.176	0.174	0.174	0.176	0.165	0.172	0.142	0.166	0.167	0.164	0.166	0.168	0.186	0.17	0.172	0.177	0.167	0.16	0.168	0.172	0.17	0.169	0.165	0.172	0.169	0.178	0.171	0.188	0.17
01:50:00	0.168	0.164	0.192	0.167	0.18	0.185	0.183	0.184	0.179	0.19	0.174	0.184	0.178	0.174	0.18	0.173	0.172	0.194	0.196	0.168	0.182	0.176	0.177	0.184	0.168	0.174	0.145	0.17	0.188	0.166	0.169	0.171	0.197	0.173	0.174	0.183	0.173	0.162	0.171	0.173	0.173	0.172	0.168	0.175	0.172	0.18	0.173	0.195	0.178
02:00:00	0.17	0.164	0.201	0.169	0.186	0.195	0.19	0.191	0.181	0.2	0.177	0.186	0.181	0.176	0.186	0.175	0.174	0.207	0.206	0.172	0.189	0.179	0.18	0.193	0.171	0.175	0.147	0.173	0.188	0.168	0.171	0.172	0.204	0.175	0.176	0.189	0.179	0.162	0.173	0.176	0.176	0.176	0.169	0.178	0.174	0.183	0.176	0.202	0.184
02:10:00	0.173	0.164	0.209	0.171	0.192	0.198	0.197	0.197	0.184	0.207	0.18	0.188	0.19	0.178	0.196	0.176	0.175	0.211	0.215	0.177	0.199	0.181	0.182	0.201	0.174	0.177	0.15	0.178	0.188	0.17	0.173	0.174	0.212	0.176	0.177	0.196	0.189	0.163	0.175	0.179	0.179	0.181	0.171	0.182	0.178	0.185	0.179	0.206	0.189
02:20:00	0.17	0.166	0.22	0.172	0.199	0.206	0.204	0.204	0.185	0.216	0.181	0.19	0.194	0.18	0.205	0.178	0.176	0.219	0.231	0.18	0.202	0.183	0.182	0.205	0.176	0.18	0.152	0.183	0.19	0.171	0.178	0.177	0.225	0.178	0.179	0.201	0.192	0.165	0.179	0.181	0.182	0.185	0.169	0.184	0.18	0.187	0.181	0.217	0.195
02:30:00	0.17	0.165	0.232	0.173	0.207	0.213	0.213	0.21	0.187	0.227	0.179	0.192	0.193	0.183	0.213	0.177	0.173	0.229	0.236	0.185	0.21	0.185	0.185	0.213	0.179	0.178	0.154	0.188	0.19	0.172	0.177	0.179	0.237	0.179	0.181	0.209	0.201	0.164	0.179	0.184	0.186	0.188	0.164	0.188	0.181	0.188	0.182	0.225	0.196
02:40:00	0.17	0.161	0.243	0.17	0.215	0.221	0.221	0.218	0.189	0.244	0.175	0.19	0.197	0.181	0.22	0.175	0.174	0.239	0.251	0.191	0.218	0.188	0.184	0.221	0.181	0.178	0.157	0.193	0.19	0.17	0.177	0.181	0.254	0.182	0.183	0.212	0.21	0.164	0.178	0.187	0.188	0.188	0.171	0.187	0.182	0.189	0.183	0.232	0.198
02:50:00	0.17	0.163	0.253	0.169	0.221	0.232	0.23	0.228	0.19	0.249	0.175	0.189	0.198	0.179	0.229	0.175	0.178	0.255	0.264	0.193	0.226	0.191	0.186	0.226	0.18	0.178	0.16	0.199	0.193	0.169	0.176	0.182	0.264	0.18	0.181	0.216	0.219	0.165	0.178	0.19	0.19	0.19	0.169	0.188	0.185	0.192	0.184	0.239	0.203
03:00:00	0.169	0.163	0.263	0.173	0.228	0.246	0.239	0.234	0.192	0.259	0.179	0.188	0.201	0.178	0.24	0.177	0.177	0.275	0.275	0.197	0.235	0.192	0.185	0.231	0.18	0.179	0.162	0.205	0.186	0.169	0.175	0.182	0.274	0.18	0.181	0.221	0.226	0.166	0.178	0.192	0.191	0.193	0.172	0.188	0.183	0.194	0.187	0.247	0.208
03:10:00	0.168	0.163	0.271	0.175	0.235	0.259	0.25	0.241	0.194	0.269	0.179	0.187	0.204	0.177	0.253	0.18	0.176	0.282	0.289	0.202	0.243	0.193	0.186	0.236	0.183	0.183	0.168	0.213	0.191	0.17	0.175	0.182	0.288	0.182	0.183	0.227	0.228	0.167	0.179	0.193	0.191	0.197	0.176	0.188	0.182	0.192	0.184	0.254	0.212
03:20:00	0.167	0.162	0.283	0.176	0.243	0.266	0.26	0.249	0.197	0.284	0.176	0.187	0.207	0.178	0.268	0.18	0.175	0.297	0.304	0.208	0.25	0.193	0.186	0.242	0.187	0.186	0.172	0.221	0.191	0.172	0.177	0.182	0.303	0.182	0.183	0.233	0.227	0.169	0.18	0.194	0.194	0.201	0.179	0.188	0.181	0.191	0.181	0.262	0.215
03:30:00	0.167	0.161	0.297	0.175	0.252	0.276	0.264	0.258	0.199	0.299	0.176	0.186	0.211	0.181	0.276	0.179	0.176	0.312	0.318	0.213	0.256	0.194	0.187	0.248	0.19	0.187	0.177	0.229	0.187	0.174	0.179	0.182	0.319	0.181	0.18	0.24	0.228	0.17	0.181	0.195	0.194	0.205	0.181	0.188	0.18	0.191	0.179	0.265	0.22
03:40:00	0.167	0.16	0.312	0.176	0.261	0.283	0.267	0.268	0.202	0.315	0.176	0.186	0.215	0.181	0.284	0.179	0.175	0.326	0.326	0.219	0.261	0.195	0.188	0.254	0.193	0.187	0.181	0.235	0.191	0.175	0.181	0.183	0.335	0.178	0.177	0.247	0.229	0.17	0.183	0.197	0.194	0.209	0.183	0.189	0.179	0.191	0.177	0.273	0.225
03:50:00	0.167	0.159	0.329	0.177	0.27	0.292	0.271	0.275	0.205	0.331	0.175	0.185	0.22	0.182	0.292	0.178	0.179	0.339	0.327	0.223	0.268	0.195	0.188	0.26	0.195	0.188	0.184	0.242	0.187	0.175	0.18	0.183	0.349	0.176	0.176	0.254	0.231	0.171	0.185	0.197	0.198	0.213	0.184	0.19	0.179	0.192	0.176	0.287	0.229
04:00:00	0.167	0.158	0.347	0.178	0.279	0.302	0.271	0.278	0.209	0.343	0.174	0.189	0.224	0.183	0.301	0.177	0.184	0.353	0.329	0.223	0.279	0.196	0.188	0.265	0.202	0.188	0.187	0.249	0.187	0.175	0.18	0.182	0.364	0.175	0.178	0.259	0.234	0.172	0.185	0.199	0.2	0.217	0.185	0.192	0.18	0.193	0.175	0.298	0.235
04:10:00	0.167	0.158	0.366	0.179	0.287	0.315	0.274	0.285	0.214	0.351	0.173	0.193	0.228	0.181	0.311	0.177	0.19	0.365	0.332	0.223	0.288	0.195	0.187	0.271	0.208	0.188	0.189	0.257	0.183	0.176	0.177	0.182	0.378	0.173	0.179	0.262	0.238	0.173	0.186	0.199	0.203	0.22	0.186	0.194	0.18	0.194	0.174	0.307	0.24
04:20:00	0.166	0.157	0.383	0.179	0.297	0.329	0.274	0.29	0.216	0.363	0.173	0.194	0.233	0.178	0.321	0.176	0.192	0.379	0.336	0.225	0.297	0.196	0.186	0.277	0.212	0.188	0.192	0.268	0.184	0.179	0.178	0.182	0.392	0.172	0.181	0.261	0.241	0.175	0.185	0.2	0.206	0.224	0.188	0.197	0.181	0.195	0.175	0.316	0.246
04:30:00	0.167	0.156	0.399	0.18	0.306	0.344	0.274	0.298	0.219	0.376	0.173	0.196	0.237	0.175	0.332	0.177	0.188	0.391	0.341	0.227	0.306	0.196	0.185	0.281	0.215	0.187	0.194	0.277	0.184	0.179	0.195	0.182	0.406	0.171	0.182	0.263	0.245	0.177	0.185	0.201	0.21	0.228	0.189	0.2	0.182	0.196	0.176	0.324	0.251
04:40:00	0.167	0.156	0.414	0.181	0.315	0.357	0.276	0.305	0.223	0.388	0.173	0.201	0.242	0.173	0.346	0.178	0.188	0.4	0.348	0.23	0.315	0.195	0.183	0.285	0.22	0.187	0.196	0.287	0.184	0.181	0.203	0.182	0.418	0.17	0.183	0.267	0.249	0.18	0.185	0.202	0.213	0.232	0.191	0.203	0.18	0.198	0.181	0.332	0.257
04:50:00	0.167	0.156	0.429	0.181	0.325	0.371	0.279	0.313	0.225	0.4	0.173	0.205	0.247	0.172	0.358	0.18	0.189	0.41	0.36	0.234	0.324	0.195	0.181	0.29	0.225	0.188	0.198	0.295	0.182	0.184	0.202	0.182	0.43	0.185	0.183	0.274	0.254	0.183	0.185	0.203	0.21	0.236	0.192	0.205	0.18	0.2	0.187	0.342	0.264
05:00:00	0.168	0.156	0.451	0.183	0.334	0.385	0.284	0.322	0.228	0.412	0.173	0.207	0.252	0.171	0.369	0.183	0.19	0.424	0.375	0.239	0.328	0.195	0.18	0.294	0.231	0.188	0.2	0.304	0.184	0.186	0.205	0.182	0.439	0.196	0.183	0.281	0.259	0.185	0.186	0.205	0.213	0.239	0.194	0.207	0.18	0.202	0.194	0.351	0.272
05:10:00	0.167	0.157	0.481	0.183	0.344	0.398	0.288	0.332	0.231	0.424	0.174	0.208	0.257	0.17	0.38	0.186	0.191	0.433	0.386	0.245	0.333	0.195	0.179	0.298	0.236	0.189	0.201	0.315	0.184	0.188	0.206	0.182	0.448	0.201	0.184	0.289	0.266	0.188	0.187	0.207	0.218	0.243	0.195	0.208	0.18	0.204	0.199	0.361	0.282
05:20:00	0.167	0.157	0.494	0.184	0.352	0.41	0.294	0.342	0.233	0.436	0.175	0.209	0.261	0.17	0.39	0.19	0.192	0.436	0.394	0.251	0.338	0.195	0.179	0.302	0.243	0.189	0.203	0.325	0.177	0.189	0.21	0.182	0.455	0.204	0.183	0.302	0.272	0.189	0.188	0.21	0.223	0.246	0.197	0.209	0.181	0.207	0.202	0.37	0.292
05:30:00	0.168	0.157	0.506	0.185	0.359	0.419	0.299	0.352	0.235	0.447	0.176	0.209	0.267	0.169	0.399	0.194	0.193	0.447	0.402	0.258	0.344	0.195	0.178	0.306	0.25	0.189	0.205	0.336	0.182	0.192	0.214	0.182	0.463	0.209	0.182	0.315	0.279	0.191	0.189	0.212	0.223	0.249	0.198	0.209	0.183	0.21	0.204	0.381	0.302
05:40:00	0.168	0.158	0.518	0.185	0.367	0.43	0.305	0.362	0.238	0.457	0.178	0.21	0.272	0.17	0.407	0.198	0.194	0.469	0.407	0.265	0.348	0.195	0.178	0.309	0.257	0.189	0.207	0.352	0.185	0.194	0.215	0.182	0.468	0.213	0.181	0.325	0.287	0.193	0.192	0.214	0.228	0.253	0.2	0.209	0.185	0.213	0.205	0.394	0.312
05:50:00	0.168	0.158	0.53	0.186	0.373	0.441	0.311	0.372	0.24	0.467	0.179	0.21	0.277	0.17	0.414	0.202	0.195	0.485	0.411	0.273	0.352	0.195	0.19	0.313	0.264	0.188	0.209	0.375	0.185	0.197	0.215	0.182	0.472	0.217	0.18	0.333	0.295	0.194	0.194	0.217	0.235	0.255	0.201	0.21	0.187	0.214	0.206	0.41	0.321
06:00:00	0.167	0.158	0.54	0.187	0.38	0.451	0.317	0.38	0.244	0.476	0.181	0.21	0.282	0.17	0.421	0.205	0.197	0.496	0.413	0.281	0.355	0.196	0.195	0.316	0.271	0.189	0.211	0.395	0.185	0.2	0.215	0.182	0.476	0.221	0.179	0.338	0.303	0.195	0.196	0.219	0.246	0.259	0.202	0.211	0.19	0.216	0.207	0.426	0.33
06:10:00	0.167	0.159	0.551	0.188	0.386	0.46	0.325	0.388	0.247	0.484	0.183	0.21	0.287	0.17	0.427	0.208	0.198	0.507	0.416	0.29	0.358	0.196	0.197	0.319	0.278	0.19	0.213	0.414	0.186	0.203	0.215	0.182	0.483	0.222	0.178	0.344	0.312	0.196	0.198	0.222	0.252	0.262	0.203	0.212	0.193	0.218	0.208	0.441	0.34
06:20:00	0.167	0.159	0.56	0.189	0.391	0.468	0.331	0.395	0.249	0.493	0.186	0.21	0.293	0.17	0.432	0.21	0.198	0.514	0.418	0.3	0.362	0.196	0.2	0.324	0.284	0.192	0.215	0.431	0.186	0.206	0.215	0.182	0.494	0.224	0.177	0.349	0.321	0.196	0.201	0.223	0.255	0.266	0.205	0.213	0.197	0.22	0.208	0.457	0.356
06:30:00	0.167	0.16	0.568	0.19	0.396	0.475	0.338	0.402	0.252	0.5	0.189	0.211	0.297	0.17	0.434	0.211	0.199	0.52	0.419	0.311	0.365	0.196	0.202	0.328	0.29	0.195	0.217	0.445	0.186	0.209	0.215	0.182	0.523	0.225	0.177	0.354	0.33	0.197	0.204	0.224	0.258	0.269	0.207	0.213	0.199	0.222	0.209	0.47	0.36
06:40:00	0.168	0.161	0.575	0.191	0.401	0.483	0.346	0.407	0.255	0.508	0.191	0.211	0.301	0.171	0.434	0.211	0.199	0.524	0.421	0.323	0.368	0.197	0.204	0.331	0.296	0.198	0.219	0.456	0.19	0.211	0.216	0.182	0.565	0.227	0.177	0.359	0.338	0.197	0.207	0.225	0.26	0.273	0.208	0.213	0.201	0.223	0.209	0.484	0.365
06:50:00	0.167	0.162	0.58	0.192	0.406	0.491	0.353	0.411	0.258	0.516	0.194	0.211	0.304	0.17	0.436	0.21	0.198	0.527	0.422	0.336	0.371	0.197	0.207	0.335	0.302	0.201	0.221	0.464	0.191	0.213	0.216	0.182	0.608	0.228	0.177	0.364	0.346	0.197	0.211	0.226	0.261	0.276	0.21	0.212	0.204	0.222	0.208	0.497	0.37
07:00:00	0.167	0.163	0.585	0.193	0.411	0.499	0.359	0.417	0.261	0.527	0.197	0.211	0.307	0.171	0.438	0.21	0.196	0.53	0.421	0.35	0.374	0.197	0.209	0.34	0.307	0.205	0.223	0.471	0.192	0.215	0.218	0.182	0.626	0.23	0.178	0.369	0.352	0.198	0.215	0.227	0.263	0.28	0.212	0.212	0.206	0.222	0.208	0.51	0.375
07:10:01	0.168	0.164	0.589	0.193	0.415	0.509	0.365	0.423	0.264	0.538	0.199	0.211	0.311	0.17	0.439	0.21	0.194	0.533	0.418	0.367	0.377	0.198	0.208	0.345	0.311	0.207	0.225	0.478	0.193	0.217	0.216	0.182	0.635	0.232	0.179	0.375	0.357	0.197	0.218	0.226	0.264	0.283	0.213	0.212	0.208	0.221	0.208	0.522	0.381
07:20:01	0.167	0.164	0.593	0.193	0.419	0.517	0.369	0.429	0.267	0.55	0.203	0.211	0.315	0.17	0.439	0.211	0.194	0.535	0.415	0.386	0.38	0.198	0.208	0.349	0.316	0.209	0.227	0.485	0.192	0.218	0.217	0.182	0.645	0.233	0.178	0.377	0.362	0.197	0.222	0.225	0.265	0.287	0.214	0.212	0.212	0.221	0.208	0.532	0.387
07:30:01	0.168	0.166	0.598	0.195	0.423	0.531	0.375	0.434	0.269	0.563	0.206	0.211	0.32	0.17	0.44	0.211	0.194	0.536	0.413	0.406	0.383	0.198	0.207	0.354	0.32	0.211	0.23	0.491	0.196	0.219	0.216	0.182	0.65	0.235	0.179	0.382	0.368	0.198	0.226	0.225	0.265	0.29	0.216	0.211	0.214	0.22	0.208	0.539	0.394
07:40:01	0.168	0.169	0.605	0.196	0.426	0.544	0.38	0.441	0.272	0.574	0.206	0.211	0.324	0.17	0.442	0.211	0.194	0.538	0.41	0.421	0.385	0.198	0.205	0.36	0.325	0.213	0.232	0.499	0.196	0.22	0.216	0.183	0.653	0.236	0.182	0.387	0.372	0.198	0.23	0.224	0.266	0.294	0.218	0.212	0.215	0.221	0.209	0.547	0.4
07:50:01	0.168	0.17	0.608	0.196	0.429	0.554	0.384	0.446	0.274	0.588	0.21	0.211	0.329	0.172	0.443	0.212	0.195	0.541	0.407	0.436	0.388	0.198	0.202	0.365	0.33	0.215	0.234	0.507	0.197	0.22	0.217	0.183	0.656	0.236	0.182	0.391	0.376	0.197	0.233	0.223	0.266	0.297	0.219	0.212	0.216	0.221	0.209	0.557	0.406
08:00:01	0.168	0.171	0.61	0.196	0.432	0.561	0.388	0.45	0.276	0.603	0.212	0.211	0.335	0.175	0.442	0.205	0.195	0.541	0.405	0.449	0.391	0.199	0.199	0.37	0.334	0.217	0.235	0.515	0.2	0.221	0.231	0.184	0.659	0.235	0.182	0.396	0.379	0.197	0.236	0.222	0.267	0.301	0.221	0.211	0.218	0.22	0.21	0.566	0.412
08:10:01	0.169	0.173	0.613	0.195	0.435	0.567	0.392	0.456	0.278	0.611	0.215	0.211	0.34	0.178	0.443	0.199	0.196	0.542	0.402	0.46	0.393	0.199	0.197	0.375	0.339	0.219	0.237	0.521	0.205	0.222	0.228	0.184	0.661	0.235	0.183	0.4	0.382	0.197	0.238	0.22	0.267	0.305	0.223	0.211	0.219	0.219	0.211	0.574	0.417
08:20:01	0.169	0.174	0.616	0.195	0.438	0.571	0.396	0.46	0.28	0.618	0.219	0.213	0.345	0.18	0.442	0.201	0.197	0.545	0.4	0.473	0.396	0.199	0.196	0.379	0.342	0.22	0.239	0.525	0.21	0.22	0.229	0.184	0.661	0.233	0.181	0.403	0.386	0.197	0.24	0.218	0.267	0.309	0.224	0.211	0.219	0.218	0.211	0.58	0.423
08:30:01	0.169	0.175	0.622	0.195	0.44	0.574	0.4	0.464	0.282	0.624	0.222	0.213	0.351	0.183	0.442	0.204	0.198	0.546	0.395	0.483	0.398	0.2	0.195	0.384	0.347	0.221	0.241	0.541	0.216	0.218	0.234	0.185	0.661	0.233	0.181	0.407	0.39	0.197	0.241	0.216	0.267	0.313	0.226	0.214	0.219	0.218	0.211	0.586	0.427
08:40:01	0.169	0.177	0.628	0.195	0.443	0.577	0.405	0.468	0.285	0.629	0.223	0.212	0.356	0.187	0.443	0.207	0.199	0.548	0.392	0.493	0.401	0.2	0.194	0.388	0.352	0.223	0.243	0.566	0.222	0.217	0.233	0.186	0.66	0.232	0.181	0.411	0.394	0.198	0.241	0.214	0.267	0.317	0.227	0.213	0.219	0.219	0.21	0.592	0.431
08:50:01	0.17	0.179	0.63	0.195	0.445	0.581	0.41	0.472	0.287	0.634	0.225	0.217	0.361	0.189	0.443	0.209	0.201	0.55	0.391	0.503	0.404	0.2	0.194	0.392	0.357	0.224	0.244	0.572	0.227	0.216	0.234	0.187	0.661	0.231	0.182	0.415	0.398	0.197	0.243	0.212	0.267	0.322	0.228	0.22	0.218	0.219	0.209	0.597	0.434
09:00:01	0.17	0.181	0.636	0.195	0.448	0.583	0.415	0.475	0.289	0.635	0.227	0.221	0.366	0.192	0.444	0.211	0.202	0.552	0.389	0.512	0.406	0.201	0.192	0.397	0.363	0.225	0.246	0.576	0.235	0.216	0.236	0.188	0.662	0.23	0.183	0.418	0.403	0.197	0.243	0.21	0.267	0.326	0.229	0.218	0.218	0.219	0.208	0.603	0.437
09:10:01	0.17	0.181	0.641	0.195	0.45	0.586	0.419	0.479	0.292	0.638	0.228	0.225	0.37	0.193	0.444	0.213	0.203	0.554	0.389	0.52	0.408	0.201	0.192	0.401	0.368	0.226	0.248	0.579	0.24	0.215	0.239	0.189	0.663	0.228	0.183	0.422	0.407	0.198	0.245	0.208	0.265	0.331	0.231	0.214	0.218	0.218	0.21	0.607	0.441
09:20:01	0.17	0.184	0.654	0.196	0.453	0.59	0.424	0.481	0.295	0.641	0.229	0.228	0.375	0.196	0.444	0.212	0.203	0.556	0.389	0.528	0.41	0.201	0.19	0.405	0.373	0.227	0.251	0.582	0.244	0.216	0.243	0.191	0.666	0.23	0.185	0.425	0.412	0.198	0.25	0.206	0.264	0.335	0.232	0.212	0.219	0.219	0.213	0.612	0.444
09:30:01	0.17	0.185	0.681	0.196	0.455	0.592	0.428	0.485	0.298	0.644	0.231	0.232	0.379	0.197	0.444	0.209	0.203	0.556	0.389	0.536	0.413	0.201	0.19	0.41	0.379	0.228	0.254	0.585	0.246	0.217	0.247	0.193	0.667	0.23	0.186	0.429	0.418	0.198	0.251	0.204	0.264	0.34	0.233	0.211	0.219	0.219	0.216	0.615	0.447
09:40:01	0.171	0.187	0.67	0.196	0.457	0.594	0.433	0.487	0.3	0.647	0.232	0.234	0.383	0.2	0.445	0.209	0.202	0.558	0.388	0.543	0.416	0.202	0.188	0.414	0.385	0.228	0.257	0.587	0.247	0.218	0.249	0.195	0.669	0.229	0.188	0.432	0.424	0.198	0.252	0.202	0.263	0.345	0.234	0.211	0.22	0.219	0.218	0.618	0.45
09:50:01	0.171	0.188	0.667	0.196	0.459	0.596	0.438	0.49	0.303	0.651	0.232	0.236	0.388	0.201	0.445	0.208	0.203	0.559	0.389	0.549	0.418	0.202	0.187	0.419	0.39	0.229	0.26	0.589	0.248	0.219	0.252	0.197	0.669	0.225	0.189	0.435	0.429	0.199	0.253	0.201	0.263	0.35	0.235	0.211	0.219	0.22	0.218	0.622	0.453
10:00:01	0.172	0.191	0.682	0.197	0.461	0.6	0.442	0.493	0.305	0.655	0.234	0.237	0.391	0.203	0.446	0.209	0.203	0.56	0.389	0.556	0.422	0.202	0.186	0.424	0.396	0.229	0.263	0.591	0.248	0.219	0.257	0.2	0.67	0.222	0.191	0.438	0.435	0.198	0.254	0.198	0.263	0.355	0.236	0.213	0.219	0.22	0.218	0.625	0.456
10:10:01	0.172	0.192	0.671	0.197	0.463	0.604	0.447	0.496	0.308	0.66	0.235	0.239	0.395	0.205	0.447	0.207	0.204	0.562	0.389	0.562	0.425	0.203	0.185	0.428	0.403	0.23	0.266	0.592	0.249	0.218	0.262	0.203	0.672	0.22	0.195	0.441	0.441	0.198	0.255	0.196	0.262	0.36	0.237	0.214	0.221	0.221	0.22	0.628	0.459
10:20:01	0.173	0.194	0.671	0.197	0.466	0.607	0.452	0.497	0.311	0.664	0.236	0.24	0.4	0.207	0.447	0.204	0.205	0.563	0.388	0.567	0.428	0.203	0.184	0.432	0.409	0.23	0.27	0.593	0.248	0.216	0.261	0.205	0.674	0.219	0.199	0.444	0.447	0.198	0.256	0.194	0.26	0.365	0.238	0.209	0.22	0.222	0.221	0.632	0.462
10:30:01	0.174	0.197	0.685	0.198	0.468	0.612	0.457	0.5	0.314	0.668	0.237	0.241	0.403	0.21	0.448	0.202	0.208	0.563	0.388	0.571	0.431	0.204	0.183	0.437	0.416	0.231	0.274	0.594	0.248	0.216	0.26	0.207	0.675	0.218	0.203	0.447	0.454	0.198	0.257	0.192	0.259	0.371	0.239	0.203	0.218	0.222	0.219	0.635	0.465
10:40:01	0.175	0.199	0.693	0.198	0.471	0.616	0.461	0.502	0.316	0.671	0.239	0.243	0.407	0.213	0.45	0.206	0.209	0.566	0.388	0.575	0.434	0.204	0.182	0.442	0.424	0.232	0.277	0.595	0.249	0.218	0.255	0.211	0.678	0.217	0.207	0.45	0.46	0.198	0.257	0.191	0.258	0.377	0.239	0.199	0.218	0.222	0.217	0.638	0.468
10:50:01	0.176	0.2	0.696	0.198	0.473	0.62	0.465	0.506	0.32	0.675	0.24	0.244	0.411	0.214	0.449	0.209	0.21	0.567	0.392	0.579	0.438	0.205	0.182	0.447	0.431	0.232	0.281	0.595	0.248	0.218	0.258	0.213	0.679	0.216	0.209	0.452	0.467	0.198	0.256	0.19	0.255	0.383	0.24	0.198	0.22	0.222	0.216	0.643	0.471
11:00:01	0.177	0.204	0.699	0.199	0.476	0.624	0.469	0.509	0.323	0.679	0.241	0.245	0.414	0.216	0.449	0.208	0.209	0.57	0.396	0.582	0.442	0.205	0.18	0.452	0.439	0.233	0.284	0.596	0.247	0.219	0.258	0.215	0.681	0.217	0.212	0.455	0.474	0.199	0.257	0.189	0.253	0.389	0.24	0.201	0.219	0.223	0.213	0.646	0.473
11:10:01	0.178	0.206	0.7	0.199	0.478	0.627	0.474	0.511	0.326	0.682	0.241	0.246	0.418	0.217	0.448	0.208	0.21	0.573	0.399	0.584	0.445	0.205	0.18	0.456	0.447	0.234	0.287	0.597	0.247	0.221	0.257	0.218	0.683	0.217	0.216	0.458	0.48	0.2	0.258	0.189	0.251	0.396	0.241	0.202	0.22	0.223	0.207	0.649	0.477
11:20:01	0.18	0.209	0.701	0.199	0.48	0.631	0.478	0.513	0.329	0.686	0.243	0.247	0.421	0.216	0.448	0.207	0.211	0.575	0.401	0.587	0.447	0.206	0.18	0.461	0.454	0.234	0.291	0.598	0.245	0.224	0.258	0.22	0.685	0.218	0.217	0.461	0.486	0.201	0.258	0.188	0.249	0.402	0.241	0.199	0.22	0.223	0.204	0.648	0.479
11:30:01	0.181	0.211	0.702	0.199	0.483	0.635	0.483	0.516	0.332	0.69	0.244	0.248	0.424	0.217	0.447	0.207	0.211	0.577	0.403	0.589	0.449	0.207	0.179	0.467	0.461	0.235	0.294	0.599	0.245	0.229	0.253	0.222	0.687	0.22	0.22	0.464	0.491	0.202	0.259	0.188	0.246	0.409	0.241	0.199	0.218	0.224	0.203	0.648	0.482
11:40:01	0.183	0.214	0.703	0.199	0.485	0.64	0.488	0.52	0.336	0.693	0.245	0.249	0.428	0.217	0.447	0.2	0.212	0.579	0.405	0.592	0.45	0.208	0.18	0.472	0.469	0.235	0.297	0.601	0.244	0.232	0.251	0.223	0.688	0.221	0.221	0.466	0.497	0.203	0.26	0.188	0.244	0.414	0.242	0.203	0.217	0.224	0.202	0.648	0.486
11:50:01	0.185	0.216	0.707	0.2	0.488	0.643	0.493	0.521	0.339	0.694	0.245	0.249	0.431	0.218	0.449	0.193	0.211	0.579	0.406	0.594	0.451	0.209	0.18	0.477	0.477	0.235	0.301	0.603	0.243	0.236	0.25	0.225	0.687	0.222	0.223	0.469	0.502	0.204	0.263	0.187	0.24	0.418	0.242	0.204	0.219	0.225	0.201	0.649	0.49
12:00:01	0.187	0.217	0.71	0.2	0.49	0.646	0.499	0.524	0.342	0.696	0.246	0.251	0.435	0.218	0.45	0.197	0.211	0.58	0.408	0.596	0.452	0.21	0.18	0.482	0.485	0.236	0.305	0.604	0.242	0.24	0.255	0.227	0.692	0.225	0.225	0.472	0.508	0.204	0.263	0.185	0.237	0.422	0.243	0.201	0.218	0.225	0.199	0.649	0.494
12:10:01	0.189	0.219	0.714	0.2	0.493	0.648	0.504	0.527	0.346	0.698	0.248	0.252	0.438	0.219	0.452	0.193	0.211	0.58	0.409	0.599	0.453	0.212	0.18	0.487	0.494	0.236	0.307	0.606	0.241	0.244	0.257	0.228	0.693	0.225	0.227	0.474	0.512	0.205	0.265	0.184	0.232	0.427	0.243	0.202	0.222	0.226	0.201	0.65	0.498
12:20:01	0.191	0.221	0.717	0.2	0.495	0.649	0.51	0.528	0.348	0.698	0.249	0.252	0.441	0.221	0.453	0.19	0.211	0.581	0.409	0.6	0.454	0.213	0.182	0.492	0.501	0.236	0.307	0.608	0.241	0.248	0.26	0.23	0.693	0.228	0.228	0.471	0.517	0.205	0.267	0.183	0.228	0.432	0.243	0.204	0.222	0.226	0.202	0.651	0.501
12:30:01	0.192	0.221	0.72	0.2	0.497	0.651	0.515	0.531	0.351	0.698	0.25	0.253	0.444	0.219	0.453	0.186	0.211	0.581	0.409	0.602	0.454	0.214	0.184	0.497	0.509	0.236	0.309	0.609	0.239	0.251	0.26	0.231	0.7	0.232	0.229	0.47	0.523	0.206	0.268	0.183	0.224	0.438	0.243	0.203	0.225	0.226	0.202	0.651	0.504
12:40:01	0.194	0.223	0.722	0.2	0.506	0.653	0.521	0.533	0.354	0.698	0.251	0.254	0.448	0.221	0.456	0.188	0.211	0.582	0.409	0.603	0.455	0.214	0.186	0.503	0.517	0.237	0.309	0.611	0.238	0.255	0.259	0.232	0.713	0.236	0.231	0.469	0.527	0.207	0.27	0.181	0.217	0.443	0.243	0.205	0.226	0.226	0.203	0.651	0.507
12:50:01	0.197	0.225	0.725	0.2	0.511	0.655	0.527	0.536	0.357	0.699	0.252	0.255	0.451	0.219	0.456	0.189	0.21	0.584	0.41	0.606	0.455	0.215	0.189	0.508	0.524	0.237	0.309	0.613	0.237	0.258	0.268	0.233	0.725	0.239	0.231	0.468	0.53	0.208	0.271	0.179	0.212	0.449	0.243	0.207	0.227	0.226	0.207	0.651	0.511
13:00:01	0.199	0.226	0.727	0.2	0.515	0.656	0.533	0.538	0.36	0.7	0.253	0.255	0.454	0.22	0.456	0.192	0.21	0.586	0.412	0.607	0.456	0.217	0.194	0.513	0.53	0.237	0.31	0.614	0.236	0.259	0.269	0.233	0.735	0.241	0.231	0.47	0.531	0.209	0.273	0.178	0.208	0.454	0.244	0.207	0.23	0.227	0.209	0.651	0.514
13:10:01	0.201	0.228	0.729	0.2	0.517	0.657	0.539	0.54	0.363	0.7	0.254	0.255	0.457	0.22	0.457	0.195	0.209	0.587	0.413	0.607	0.457	0.218	0.201	0.519	0.537	0.237	0.311	0.614	0.236	0.263	0.271	0.234	0.74	0.243	0.231	0.494	0.535	0.211	0.275	0.178	0.207	0.459	0.244	0.21	0.231	0.226	0.203	0.65	0.518
13:20:01	0.203	0.23	0.731	0.2	0.517	0.658	0.545	0.542	0.366	0.7	0.254	0.255	0.46	0.221	0.459	0.197	0.214	0.59	0.415	0.608	0.459	0.219	0.213	0.524	0.543	0.237	0.311	0.616	0.235	0.267	0.268	0.236	0.742	0.245	0.232	0.489	0.538	0.212	0.276	0.176	0.206	0.462	0.244	0.211	0.233	0.222	0.203	0.65	0.522
13:30:01	0.207	0.232	0.733	0.199	0.516	0.659	0.551	0.545	0.37	0.701	0.255	0.255	0.464	0.223	0.462	0.202	0.223	0.593	0.416	0.611	0.46	0.22	0.221	0.529	0.549	0.236	0.314	0.618	0.234	0.265	0.271	0.236	0.745	0.249	0.232	0.492	0.541	0.213	0.278	0.175	0.203	0.465	0.244	0.211	0.235	0.222	0.204	0.649	0.526
13:40:01	0.21	0.234	0.735	0.198	0.516	0.661	0.556	0.547	0.372	0.7	0.255	0.256	0.467	0.224	0.464	0.205	0.227	0.597	0.418	0.612	0.462	0.221	0.228	0.534	0.556	0.237	0.318	0.62	0.234	0.253	0.278	0.238	0.748	0.249	0.232	0.495	0.545	0.214	0.28	0.174	0.201	0.468	0.245	0.215	0.236	0.223	0.205	0.651	0.529
13:50:01	0.212	0.235	0.737	0.196	0.516	0.662	0.561	0.55	0.375	0.702	0.256	0.257	0.47	0.225	0.466	0.21	0.222	0.6	0.42	0.612	0.463	0.222	0.233	0.54	0.561	0.236	0.323	0.621	0.233	0.243	0.277	0.237	0.749	0.252	0.232	0.498	0.548	0.215	0.281	0.173	0.2	0.472	0.245	0.213	0.239	0.213	0.2	0.653	0.533
14:00:01	0.213	0.235	0.739	0.197	0.515	0.663	0.566	0.553	0.379	0.703	0.258	0.258	0.474	0.226	0.469	0.214	0.218	0.602	0.421	0.61	0.464	0.223	0.237	0.537	0.567	0.236	0.327	0.621	0.232	0.236	0.278	0.237	0.751	0.253	0.232	0.501	0.551	0.216	0.283	0.172	0.199	0.476	0.245	0.218	0.238	0.22	0.2	0.653	0.538
14:10:01	0.215	0.234	0.74	0.202	0.516	0.664	0.569	0.556	0.384	0.703	0.259	0.259	0.476	0.226	0.47	0.209	0.22	0.605	0.422	0.61	0.466	0.224	0.24	0.55	0.572	0.235	0.327	0.622	0.231	0.237	0.279	0.237	0.754	0.255	0.232	0.502	0.554	0.217	0.284	0.171	0.198	0.481	0.245	0.217	0.244	0.226	0.206	0.654	0.542
14:20:01	0.218	0.234	0.741	0.203	0.517	0.665	0.574	0.558	0.387	0.704	0.259	0.259	0.48	0.228	0.473	0.24	0.225	0.607	0.424	0.607	0.468	0.226	0.237	0.547	0.578	0.236	0.329	0.623	0.231	0.249	0.285	0.238	0.748	0.257	0.233	0.504	0.557	0.217	0.286	0.171	0.198	0.487	0.246	0.22	0.241	0.233	0.204	0.655	0.546
14:30:01	0.219	0.233	0.743	0.209	0.517	0.666	0.577	0.561	0.391	0.704	0.259	0.259	0.483	0.229	0.475	0.257	0.228	0.609	0.425	0.595	0.469	0.229	0.238	0.561	0.584	0.236	0.338	0.624	0.231	0.235	0.285	0.239	0.739	0.258	0.234	0.505	0.561	0.218	0.287	0.17	0.199	0.493	0.247	0.22	0.246	0.24	0.204	0.656	0.549
14:40:01	0.223	0.233	0.745	0.215	0.519	0.667	0.582	0.563	0.394	0.707	0.26	0.261	0.487	0.233	0.479	0.267	0.228	0.612	0.426	0.591	0.47	0.228	0.244	0.566	0.586	0.236	0.345	0.625	0.232	0.235	0.284	0.241	0.731	0.262	0.234	0.505	0.566	0.218	0.288	0.17	0.199	0.5	0.247	0.223	0.245	0.231	0.211	0.656	0.552
14:50:01	0.225	0.232	0.747	0.23	0.52	0.668	0.587	0.566	0.397	0.707	0.26	0.263	0.49	0.235	0.481	0.275	0.229	0.614	0.428	0.603	0.472	0.228	0.246	0.571	0.596	0.236	0.353	0.627	0.231	0.255	0.29	0.241	0.73	0.262	0.234	0.506	0.568	0.219	0.289	0.169	0.199	0.505	0.247	0.223	0.241	0.235	0.213	0.657	0.555
15:00:01	0.226	0.231	0.749	0.244	0.521	0.669	0.592	0.568	0.4	0.709	0.259	0.264	0.492	0.233	0.474	0.282	0.234	0.616	0.43	0.59	0.474	0.23	0.235	0.576	0.598	0.236	0.358	0.628	0.232	0.255	0.293	0.241	0.723	0.266	0.234	0.507	0.571	0.224	0.29	0.169	0.199	0.509	0.248	0.226	0.245	0.239	0.216	0.658	0.559
15:10:01	0.229	0.231	0.751	0.251	0.523	0.67	0.597	0.57	0.403	0.711	0.258	0.264	0.495	0.238	0.453	0.287	0.242	0.618	0.431	0.584	0.474	0.232	0.242	0.581	0.602	0.236	0.36	0.63	0.231	0.239	0.293	0.241	0.719	0.269	0.231	0.507	0.573	0.229	0.292	0.169	0.199	0.512	0.248	0.227	0.248	0.223	0.219	0.658	0.563
15:20:01	0.23	0.23	0.753	0.256	0.523	0.67	0.599	0.573	0.409	0.712	0.258	0.265	0.497	0.237	0.45	0.291	0.24	0.62	0.432	0.602	0.477	0.236	0.246	0.585	0.604	0.235	0.36	0.631	0.23	0.242	0.296	0.24	0.721	0.271	0.229	0.508	0.575	0.231	0.293	0.169	0.199	0.52	0.249	0.231	0.245	0.24	0.223	0.658	0.567
15:30:01	0.231	0.224	0.755	0.261	0.525	0.672	0.602	0.575	0.411	0.712	0.258	0.267	0.5	0.242	0.449	0.294	0.247	0.622	0.434	0.6	0.478	0.24	0.249	0.59	0.605	0.235	0.362	0.632	0.23	0.238	0.299	0.24	0.724	0.272	0.228	0.509	0.577	0.23	0.294	0.168	0.199	0.529	0.249	0.229	0.249	0.264	0.226	0.658	0.57
15:40:01	0.233	0.211	0.759	0.264	0.526	0.673	0.605	0.578	0.415	0.713	0.259	0.27	0.503	0.242	0.45	0.296	0.274	0.625	0.437	0.615	0.481	0.244	0.256	0.594	0.605	0.233	0.364	0.634	0.229	0.24	0.301	0.238	0.724	0.273	0.226	0.509	0.578	0.228	0.296	0.168	0.199	0.536	0.25	0.235	0.251	0.26	0.231	0.659	0.574
15:50:01	0.233	0.222	0.761	0.272	0.527	0.674	0.608	0.58	0.418	0.714	0.26	0.271	0.506	0.245	0.452	0.298	0.285	0.627	0.44	0.625	0.482	0.248	0.256	0.598	0.606	0.233	0.368	0.635	0.229	0.242	0.303	0.239	0.724	0.275	0.226	0.509	0.581	0.227	0.297	0.168	0.2	0.532	0.25	0.233	0.247	0.268	0.23	0.658	0.577
16:00:01	0.236	0.233	0.763	0.278	0.529	0.676	0.611	0.583	0.422	0.714	0.261	0.273	0.509	0.247	0.456	0.3	0.29	0.629	0.444	0.629	0.485	0.251	0.257	0.602	0.606	0.233	0.375	0.636	0.228	0.238	0.303	0.239	0.726	0.277	0.224	0.51	0.582	0.227	0.298	0.168	0.201	0.532	0.25	0.237	0.248	0.264	0.231	0.659	0.581
16:10:01	0.238	0.24	0.765	0.271	0.531	0.676	0.613	0.585	0.425	0.715	0.264	0.274	0.512	0.249	0.462	0.301	0.295	0.631	0.447	0.633	0.487	0.255	0.26	0.606	0.607	0.233	0.382	0.638	0.228	0.247	0.303	0.239	0.73	0.278	0.224	0.511	0.585	0.23	0.299	0.168	0.201	0.536	0.25	0.236	0.25	0.258	0.233	0.659	0.584
16:20:01	0.241	0.248	0.766	0.262	0.533	0.677	0.611	0.587	0.429	0.716	0.262	0.275	0.515	0.252	0.467	0.302	0.299	0.633	0.45	0.634	0.488	0.258	0.26	0.61	0.608	0.233	0.389	0.639	0.228	0.239	0.306	0.24	0.725	0.279	0.224	0.512	0.587	0.236	0.3	0.167	0.201	0.541	0.251	0.236	0.247	0.263	0.235	0.66	0.587
16:30:01	0.243	0.254	0.767	0.254	0.536	0.679	0.612	0.589	0.432	0.716	0.265	0.277	0.517	0.251	0.476	0.302	0.301	0.635	0.453	0.635	0.491	0.26	0.262	0.613	0.608	0.232	0.391	0.639	0.228	0.245	0.308	0.237	0.723	0.279	0.222	0.513	0.587	0.249	0.302	0.168	0.201	0.549	0.252	0.239	0.245	0.252	0.238	0.66	0.59
16:40:01	0.242	0.257	0.769	0.248	0.537	0.678	0.612	0.592	0.437	0.716	0.272	0.279	0.521	0.253	0.482	0.303	0.303	0.637	0.456	0.637	0.492	0.267	0.26	0.617	0.609	0.232	0.396	0.641	0.228	0.244	0.308	0.239	0.724	0.28	0.222	0.513	0.589	0.261	0.303	0.168	0.201	0.555	0.253	0.237	0.247	0.263	0.238	0.662	0.593
16:50:01	0.244	0.261	0.769	0.24	0.54	0.679	0.614	0.594	0.44	0.716	0.274	0.281	0.523	0.254	0.487	0.303	0.306	0.64	0.459	0.638	0.493	0.276	0.261	0.62	0.609	0.232	0.4	0.642	0.228	0.239	0.308	0.238	0.725	0.281	0.222	0.514	0.591	0.268	0.304	0.169	0.201	0.552	0.254	0.24	0.248	0.265	0.237	0.663	0.596
17:00:01	0.245	0.263	0.77	0.236	0.542	0.681	0.613	0.596	0.446	0.715	0.276	0.283	0.526	0.255	0.49	0.303	0.307	0.641	0.462	0.639	0.496	0.294	0.264	0.623	0.61	0.232	0.41	0.643	0.228	0.248	0.31	0.237	0.73	0.28	0.222	0.515	0.591	0.269	0.305	0.169	0.201	0.559	0.254	0.239	0.249	0.259	0.239	0.664	0.599
17:10:01	0.246	0.265	0.772	0.232	0.545	0.682	0.615	0.598	0.452	0.715	0.278	0.284	0.53	0.259	0.492	0.304	0.309	0.643	0.463	0.641	0.496	0.295	0.264	0.627	0.611	0.233	0.425	0.645	0.229	0.244	0.313	0.242	0.733	0.282	0.224	0.516	0.594	0.272	0.305	0.168	0.202	0.572	0.255	0.237	0.245	0.256	0.234	0.666	0.602
17:20:01	0.247	0.267	0.773	0.228	0.547	0.684	0.617	0.601	0.458	0.716	0.277	0.285	0.533	0.258	0.494	0.304	0.311	0.645	0.467	0.642	0.501	0.294	0.264	0.63	0.611	0.231	0.427	0.646	0.228	0.267	0.311	0.238	0.735	0.281	0.221	0.517	0.594	0.274	0.306	0.169	0.201	0.574	0.256	0.241	0.242	0.257	0.235	0.668	0.605
17:30:01	0.251	0.27	0.773	0.222	0.551	0.685	0.618	0.602	0.461	0.718	0.269	0.286	0.536	0.262	0.495	0.305	0.314	0.647	0.469	0.642	0.504	0.293	0.263	0.633	0.613	0.233	0.431	0.648	0.228	0.277	0.313	0.241	0.738	0.282	0.223	0.518	0.596	0.276	0.307	0.169	0.202	0.573	0.256	0.236	0.24	0.252	0.236	0.67	0.607
17:40:01	0.252	0.271	0.774	0.218	0.554	0.688	0.618	0.605	0.467	0.717	0.269	0.287	0.539	0.264	0.496	0.306	0.316	0.649	0.472	0.644	0.512	0.292	0.264	0.636	0.614	0.233	0.45	0.649	0.229	0.287	0.314	0.243	0.741	0.282	0.223	0.519	0.598	0.278	0.308	0.169	0.202	0.574	0.257	0.24	0.246	0.25	0.233	0.672	0.61
17:50:01	0.253	0.272	0.775	0.215	0.557	0.689	0.618	0.607	0.471	0.717	0.271	0.287	0.541	0.263	0.496	0.306	0.316	0.651	0.476	0.645	0.521	0.294	0.267	0.639	0.613	0.23	0.475	0.65	0.228	0.29	0.314	0.238	0.741	0.281	0.22	0.519	0.597	0.278	0.309	0.169	0.202	0.574	0.258	0.244	0.247	0.256	0.236	0.673	0.613
18:00:01	0.254	0.272	0.777	0.212	0.559	0.69	0.616	0.609	0.474	0.719	0.268	0.288	0.544	0.266	0.497	0.306	0.317	0.653	0.479	0.646	0.525	0.294	0.266	0.643	0.615	0.231	0.477	0.652	0.227	0.293	0.316	0.242	0.743	0.281	0.221	0.521	0.599	0.28	0.309	0.169	0.202	0.581	0.259	0.248	0.246	0.254	0.239	0.676	0.616
18:10:01	0.254	0.272	0.778	0.209	0.561	0.69	0.612	0.612	0.48	0.721	0.263	0.286	0.547	0.266	0.497	0.306	0.318	0.655	0.483	0.647	0.53	0.295	0.268	0.645	0.616	0.23	0.489	0.653	0.228	0.293	0.316	0.24	0.748	0.281	0.219	0.522	0.6	0.28	0.309	0.169	0.201	0.576	0.262	0.254	0.247	0.25	0.235	0.677	0.619
18:20:01	0.256	0.273	0.778	0.205	0.564	0.693	0.602	0.614	0.484	0.722	0.256	0.284	0.55	0.268	0.498	0.307	0.32	0.657	0.485	0.649	0.533	0.296	0.267	0.649	0.617	0.23	0.5	0.654	0.229	0.294	0.317	0.241	0.75	0.281	0.219	0.523	0.601	0.281	0.31	0.169	0.202	0.576	0.263	0.254	0.246	0.25	0.238	0.678	0.622
18:30:01	0.257	0.273	0.779	0.202	0.567	0.695	0.604	0.617	0.487	0.722	0.216	0.282	0.553	0.269	0.498	0.307	0.32	0.659	0.488	0.651	0.536	0.296	0.271	0.652	0.618	0.23	0.51	0.655	0.23	0.294	0.318	0.243	0.751	0.281	0.219	0.524	0.6	0.281	0.311	0.169	0.202	0.593	0.264	0.277	0.244	0.257	0.245	0.679	0.625
18:40:01	0.259	0.274	0.78	0.198	0.57	0.697	0.612	0.618	0.49	0.723	0.208	0.281	0.556	0.27	0.498	0.307	0.32	0.66	0.49	0.651	0.539	0.296	0.271	0.655	0.619	0.229	0.514	0.655	0.23	0.294	0.319	0.243	0.754	0.28	0.218	0.525	0.601	0.282	0.311	0.169	0.202	0.6	0.265	0.289	0.243	0.258	0.237	0.68	0.627
18:50:01	0.259	0.274	0.781	0.196	0.573	0.7	0.611	0.621	0.494	0.725	0.227	0.281	0.558	0.269	0.497	0.306	0.319	0.663	0.494	0.654	0.544	0.297	0.27	0.659	0.62	0.228	0.522	0.656	0.23	0.295	0.32	0.243	0.752	0.28	0.218	0.526	0.602	0.282	0.311	0.169	0.202	0.606	0.265	0.295	0.242	0.25	0.249	0.68	0.63
19:00:01	0.262	0.274	0.78	0.193	0.576	0.703	0.599	0.623	0.497	0.726	0.245	0.275	0.561	0.271	0.498	0.306	0.317	0.665	0.496	0.655	0.547	0.297	0.27	0.662	0.621	0.228	0.533	0.657	0.23	0.295	0.32	0.244	0.753	0.28	0.218	0.527	0.603	0.283	0.311	0.169	0.202	0.614	0.265	0.298	0.241	0.247	0.262	0.681	0.633
19:10:01	0.264	0.275	0.778	0.191	0.579	0.706	0.61	0.624	0.498	0.727	0.27	0.278	0.565	0.272	0.498	0.306	0.307	0.667	0.498	0.656	0.549	0.296	0.267	0.665	0.623	0.229	0.53	0.66	0.231	0.295	0.321	0.247	0.754	0.279	0.216	0.528	0.605	0.283	0.311	0.169	0.202	0.618	0.265	0.3	0.241	0.258	0.271	0.682	0.636
19:20:01	0.265	0.275	0.778	0.19	0.581	0.708	0.618	0.626	0.502	0.726	0.254	0.28	0.567	0.271	0.498	0.305	0.32	0.669	0.501	0.657	0.551	0.296	0.269	0.668	0.623	0.227	0.53	0.66	0.231	0.294	0.322	0.246	0.754	0.278	0.215	0.53	0.605	0.283	0.311	0.17	0.202	0.624	0.265	0.301	0.241	0.257	0.28	0.682	0.639
19:30:01	0.266	0.275	0.778	0.187	0.583	0.711	0.627	0.629	0.504	0.727	0.286	0.283	0.57	0.271	0.498	0.304	0.315	0.671	0.504	0.658	0.554	0.295	0.268	0.672	0.623	0.226	0.537	0.661	0.231	0.293	0.322	0.246	0.755	0.276	0.213	0.53	0.606	0.283	0.31	0.17	0.202	0.631	0.265	0.303	0.242	0.259	0.284	0.684	0.642
19:40:01	0.266	0.275	0.779	0.186	0.585	0.712	0.639	0.631	0.506	0.726	0.295	0.282	0.573	0.271	0.498	0.303	0.313	0.673	0.507	0.659	0.555	0.294	0.27	0.675	0.625	0.226	0.55	0.663	0.231	0.294	0.322	0.248	0.748	0.276	0.214	0.532	0.608	0.283	0.31	0.17	0.202	0.631	0.266	0.303	0.241	0.252	0.286	0.684	0.645
19:50:01	0.267	0.276	0.778	0.186	0.588	0.715	0.661	0.633	0.51	0.726	0.302	0.279	0.575	0.272	0.499	0.302	0.31	0.675	0.51	0.659	0.556	0.292	0.268	0.679	0.625	0.226	0.555	0.664	0.231	0.293	0.323	0.249	0.753	0.275	0.213	0.532	0.607	0.282	0.309	0.17	0.202	0.637	0.266	0.304	0.242	0.247	0.288	0.686	0.647
20:00:01	0.268	0.276	0.778	0.185	0.589	0.716	0.664	0.635	0.516	0.729	0.308	0.283	0.578	0.271	0.499	0.3	0.305	0.678	0.511	0.661	0.556	0.291	0.265	0.675	0.626	0.225	0.557	0.665	0.231	0.292	0.323	0.249	0.746	0.272	0.212	0.533	0.607	0.281	0.308	0.17	0.202	0.63	0.265	0.305	0.243	0.247	0.289	0.686	0.651
20:10:01	0.269	0.276	0.779	0.183	0.592	0.72	0.674	0.638	0.525	0.729	0.313	0.284	0.581	0.269	0.499	0.298	0.303	0.68	0.513	0.662	0.555	0.289	0.263	0.686	0.628	0.225	0.558	0.666	0.231	0.292	0.324	0.249	0.749	0.271	0.211	0.534	0.609	0.282	0.308	0.17	0.202	0.635	0.264	0.306	0.244	0.252	0.289	0.686	0.653
20:20:01	0.269	0.276	0.779	0.182	0.594	0.723	0.679	0.64	0.532	0.73	0.318	0.287	0.584	0.269	0.501	0.297	0.3	0.683	0.515	0.663	0.556	0.288	0.263	0.69	0.63	0.224	0.558	0.667	0.231	0.291	0.324	0.249	0.746	0.269	0.21	0.535	0.609	0.281	0.307	0.17	0.202	0.631	0.264	0.305	0.246	0.257	0.29	0.688	0.656
20:30:01	0.27	0.275	0.776	0.181	0.596	0.725	0.682	0.642	0.545	0.73	0.321	0.28	0.587	0.269	0.501	0.296	0.295	0.685	0.517	0.664	0.555	0.286	0.261	0.693	0.632	0.225	0.561	0.667	0.231	0.291	0.324	0.251	0.744	0.267	0.209	0.536	0.609	0.279	0.306	0.171	0.202	0.624	0.264	0.307	0.249	0.258	0.29	0.688	0.659
20:40:01	0.27	0.275	0.776	0.179	0.598	0.726	0.686	0.645	0.544	0.731	0.323	0.278	0.59	0.268	0.502	0.294	0.291	0.687	0.518	0.666	0.556	0.285	0.257	0.697	0.633	0.225	0.565	0.668	0.232	0.29	0.324	0.253	0.741	0.265	0.209	0.537	0.609	0.279	0.305	0.171	0.202	0.625	0.267	0.306	0.249	0.256	0.29	0.69	0.662
20:50:01	0.271	0.274	0.743	0.178	0.6	0.729	0.692	0.646	0.543	0.731	0.324	0.282	0.593	0.266	0.502	0.291	0.286	0.69	0.52	0.667	0.555	0.282	0.254	0.7	0.634	0.225	0.566	0.67	0.232	0.29	0.323	0.255	0.74	0.263	0.208	0.537	0.61	0.279	0.303	0.171	0.202	0.63	0.269	0.305	0.252	0.256	0.29	0.691	0.665
21:00:01	0.27	0.272	0.728	0.178	0.601	0.73	0.697	0.646	0.533	0.731	0.325	0.274	0.596	0.263	0.503	0.289	0.283	0.692	0.521	0.668	0.559	0.281	0.254	0.694	0.635	0.225	0.571	0.671	0.232	0.289	0.324	0.257	0.741	0.261	0.207	0.539	0.611	0.279	0.302	0.171	0.202	0.629	0.27	0.304	0.258	0.245	0.289	0.692	0.667
21:10:01	0.272	0.272	0.718	0.178	0.603	0.732	0.7	0.648	0.523	0.732	0.324	0.279	0.599	0.262	0.504	0.287	0.28	0.694	0.523	0.669	0.568	0.279	0.252	0.706	0.636	0.225	0.575	0.672	0.232	0.288	0.323	0.257	0.74	0.257	0.205	0.54	0.61	0.277	0.3	0.171	0.202	0.623	0.272	0.304	0.263	0.242	0.29	0.694	0.67
21:20:01	0.272	0.27	0.709	0.179	0.604	0.733	0.702	0.652	0.513	0.733	0.323	0.276	0.602	0.26	0.505	0.284	0.276	0.697	0.525	0.671	0.565	0.276	0.251	0.71	0.636	0.225	0.577	0.673	0.232	0.287	0.323	0.258	0.734	0.254	0.204	0.541	0.611	0.276	0.298	0.171	0.202	0.633	0.272	0.303	0.266	0.243	0.289	0.695	0.673
21:30:01	0.271	0.268	0.7	0.179	0.605	0.731	0.703	0.656	0.516	0.733	0.321	0.282	0.605	0.257	0.505	0.281	0.272	0.699	0.528	0.672	0.571	0.274	0.25	0.714	0.638	0.224	0.582	0.674	0.232	0.285	0.323	0.259	0.731	0.25	0.202	0.542	0.612	0.275	0.296	0.172	0.202	0.634	0.275	0.303	0.267	0.246	0.289	0.696	0.675
21:40:01	0.272	0.267	0.684	0.178	0.608	0.734	0.704	0.666	0.52	0.734	0.318	0.281	0.606	0.255	0.507	0.279	0.265	0.701	0.529	0.673	0.569	0.269	0.254	0.716	0.64	0.224	0.583	0.675	0.232	0.284	0.323	0.26	0.734	0.247	0.201	0.544	0.614	0.273	0.294	0.172	0.202	0.63	0.277	0.303	0.267	0.258	0.288	0.697	0.678
21:50:01	0.272	0.266	0.675	0.177	0.609	0.736	0.706	0.659	0.522	0.733	0.316	0.281	0.609	0.254	0.509	0.276	0.253	0.704	0.53	0.674	0.576	0.266	0.256	0.719	0.642	0.224	0.586	0.676	0.232	0.283	0.323	0.262	0.727	0.244	0.199	0.545	0.615	0.271	0.291	0.172	0.202	0.632	0.291	0.301	0.266	0.252	0.287	0.699	0.68
22:00:01	0.273	0.265	0.669	0.177	0.612	0.741	0.707	0.658	0.499	0.734	0.313	0.287	0.61	0.253	0.51	0.273	0.24	0.707	0.532	0.675	0.568	0.263	0.255	0.721	0.646	0.225	0.588	0.678	0.232	0.282	0.322	0.265	0.735	0.24	0.198	0.545	0.616	0.27	0.288	0.172	0.202	0.637	0.302	0.299	0.265	0.25	0.285	0.7	0.682
22:10:01	0.271	0.262	0.662	0.176	0.612	0.737	0.708	0.637	0.497	0.734	0.31	0.288	0.611	0.251	0.512	0.269	0.229	0.71	0.534	0.676	0.567	0.261	0.255	0.716	0.649	0.224	0.59	0.679	0.232	0.28	0.321	0.265	0.742	0.235	0.196	0.546	0.616	0.268	0.284	0.172	0.202	0.634	0.31	0.298	0.264	0.246	0.284	0.702	0.686
22:20:01	0.272	0.262	0.658	0.175	0.614	0.739	0.708	0.637	0.495	0.735	0.306	0.291	0.615	0.25	0.514	0.266	0.219	0.712	0.535	0.676	0.565	0.258	0.253	0.725	0.652	0.224	0.594	0.68	0.232	0.278	0.32	0.266	0.72	0.231	0.195	0.547	0.617	0.266	0.281	0.172	0.202	0.632	0.314	0.296	0.262	0.241	0.282	0.702	0.688
22:30:01	0.27	0.26	0.653	0.174	0.616	0.74	0.709	0.64	0.497	0.734	0.302	0.293	0.616	0.248	0.515	0.262	0.21	0.715	0.536	0.677	0.591	0.254	0.251	0.727	0.654	0.223	0.596	0.681	0.233	0.276	0.317	0.269	0.723	0.227	0.194	0.547	0.618	0.264	0.276	0.173	0.203	0.636	0.317	0.294	0.26	0.238	0.279	0.704	0.691
22:40:01	0.269	0.258	0.645	0.172	0.617	0.741	0.71	0.645	0.502	0.733	0.297	0.282	0.617	0.246	0.517	0.258	0.202	0.718	0.538	0.678	0.613	0.249	0.248	0.73	0.656	0.223	0.598	0.682	0.233	0.273	0.316	0.268	0.726	0.221	0.193	0.548	0.618	0.261	0.272	0.173	0.202	0.636	0.32	0.293	0.258	0.239	0.277	0.705	0.693
22:50:01	0.267	0.255	0.637	0.171	0.618	0.739	0.711	0.645	0.507	0.733	0.293	0.282	0.618	0.242	0.518	0.254	0.193	0.721	0.54	0.679	0.624	0.246	0.243	0.732	0.657	0.222	0.602	0.683	0.233	0.271	0.314	0.269	0.72	0.215	0.192	0.549	0.619	0.259	0.268	0.173	0.203	0.645	0.322	0.292	0.256	0.24	0.276	0.707	0.696
23:00:02	0.267	0.254	0.634	0.171	0.621	0.741	0.712	0.652	0.508	0.734	0.288	0.278	0.619	0.24	0.519	0.249	0.187	0.724	0.542	0.68	0.63	0.241	0.237	0.735	0.658	0.222	0.605	0.684	0.233	0.269	0.311	0.27	0.729	0.21	0.192	0.55	0.62	0.256	0.264	0.173	0.203	0.649	0.324	0.289	0.253	0.241	0.273	0.708	0.698
23:10:02	0.265	0.25	0.629	0.171	0.621	0.741	0.713	0.652	0.512	0.735	0.282	0.274	0.619	0.236	0.521	0.244	0.183	0.727	0.544	0.681	0.634	0.239	0.23	0.737	0.658	0.22	0.606	0.685	0.233	0.265	0.308	0.269	0.722	0.205	0.194	0.551	0.621	0.252	0.26	0.174	0.203	0.649	0.325	0.287	0.249	0.246	0.271	0.709	0.701
23:20:02	0.264	0.248	0.628	0.171	0.626	0.743	0.714	0.654	0.514	0.735	0.275	0.27	0.62	0.232	0.522	0.238	0.18	0.73	0.545	0.682	0.637	0.235	0.223	0.741	0.659	0.219	0.608	0.686	0.233	0.263	0.305	0.27	0.731	0.2	0.196	0.552	0.622	0.249	0.254	0.174	0.203	0.65	0.327	0.285	0.245	0.243	0.268	0.71	0.703
23:30:02	0.262	0.244	0.626	0.171	0.63	0.741	0.715	0.654	0.515	0.735	0.267	0.265	0.621	0.227	0.523	0.232	0.178	0.733	0.547	0.685	0.64	0.232	0.216	0.746	0.66	0.218	0.609	0.686	0.233	0.259	0.302	0.271	0.724	0.195	0.197	0.554	0.622	0.245	0.251	0.175	0.203	0.652	0.33	0.283	0.241	0.241	0.266	0.713	0.706
23:40:02	0.26	0.239	0.625	0.171	0.632	0.743	0.715	0.661	0.518	0.736	0.257	0.26	0.623	0.221	0.524	0.225	0.178	0.735	0.549	0.688	0.643	0.228	0.209	0.755	0.662	0.218	0.609	0.688	0.233	0.256	0.297	0.273	0.728	0.191	0.199	0.556	0.626	0.242	0.246	0.175	0.203	0.653	0.333	0.28	0.235	0.238	0.261	0.714	0.709
23:50:02	0.258	0.236	0.625	0.171	0.637	0.744	0.717	0.662	0.52	0.736	0.244	0.255	0.624	0.214	0.525	0.217	0.177	0.738	0.551	0.693	0.645	0.224	0.203	0.758	0.662	0.216	0.609	0.687	0.233	0.25	0.296	0.272	0.729	0.186	0.198	0.557	0.622	0.238	0.243	0.175	0.203	0.654	0.335	0.278	0.23	0.235	0.258	0.715	0.711
1 day, 0:00:02	0.255	0.231	0.623	0.171	0.64	0.743	0.718	0.665	0.523	0.734	0.233	0.249	0.626	0.208	0.526	0.211	0.177	0.741	0.553	0.706	0.647	0.22	0.199	0.76	0.664	0.216	0.613	0.687	0.233	0.245	0.292	0.273	0.724	0.183	0.198	0.558	0.623	0.234	0.24	0.176	0.203	0.655	0.337	0.275	0.224	0.232	0.254	0.716	0.714
[truncated: 47 more columns]

## Sheet: Biolog PM1 PMI1828 ptsH
P. mirabilis HI4320 PMI1828 ptsH growth in Biolog plate PM1. Time is shown as hh:mm:ss. Measurements are OD600.
Time	A1	A2	A3	A4	A5	A6	A7	A8	A9	A10	A11	A12	B1	B2	B3	B4	B5	B6	B7	B8	B9	B10	B11	B12	C1	C2	C3	C4	C5	C6	C7	C8	C9	C10	C11	C12	D1	D2	D3	D4	D5	D6	D7	D8	D9	D10	D11	D12	E1
00:00:00	0.131	0.134	0.135	0.128	0.134	0.134	0.189	0.133	0.195	0.164	0.136	0.137	0.131	0.123	0.124	0.126	0.125	0.127	0.135	0.132	0.128	0.14	0.134	0.149	0.125	0.141	0.122	0.132	0.131	0.132	0.137	0.133	0.133	0.136	0.137	0.132	0.125	0.131	0.119	0.123	0.137	0.127	0.139	0.13	0.127	0.139	0.138	0.136	0.125
00:10:00	0.133	0.13	0.135	0.127	0.129	0.134	0.176	0.135	0.187	0.161	0.138	0.139	0.133	0.125	0.126	0.128	0.127	0.129	0.137	0.133	0.129	0.14	0.136	0.149	0.127	0.142	0.123	0.134	0.133	0.134	0.139	0.135	0.135	0.137	0.138	0.133	0.127	0.132	0.121	0.125	0.134	0.128	0.14	0.132	0.129	0.141	0.139	0.138	0.127
00:20:00	0.135	0.131	0.136	0.128	0.131	0.134	0.164	0.138	0.179	0.16	0.14	0.141	0.135	0.128	0.129	0.13	0.13	0.132	0.138	0.135	0.132	0.142	0.138	0.149	0.13	0.144	0.124	0.136	0.136	0.136	0.141	0.138	0.137	0.14	0.141	0.135	0.13	0.134	0.124	0.127	0.137	0.131	0.141	0.135	0.131	0.143	0.141	0.141	0.129
00:30:00	0.138	0.134	0.138	0.131	0.134	0.136	0.153	0.141	0.172	0.158	0.143	0.145	0.139	0.131	0.134	0.134	0.133	0.135	0.142	0.137	0.135	0.145	0.141	0.152	0.134	0.148	0.126	0.138	0.139	0.139	0.145	0.141	0.14	0.142	0.143	0.138	0.133	0.137	0.128	0.131	0.14	0.135	0.144	0.138	0.135	0.145	0.144	0.144	0.133
00:40:00	0.141	0.138	0.142	0.135	0.137	0.14	0.149	0.145	0.167	0.158	0.147	0.149	0.143	0.135	0.136	0.138	0.137	0.139	0.146	0.141	0.139	0.149	0.144	0.155	0.138	0.152	0.129	0.141	0.143	0.142	0.149	0.145	0.144	0.146	0.147	0.141	0.137	0.141	0.132	0.135	0.143	0.139	0.148	0.141	0.138	0.149	0.147	0.148	0.136
00:50:00	0.145	0.143	0.146	0.139	0.142	0.144	0.15	0.149	0.167	0.159	0.151	0.153	0.147	0.14	0.142	0.142	0.141	0.145	0.151	0.144	0.144	0.153	0.148	0.158	0.142	0.157	0.131	0.143	0.147	0.146	0.153	0.149	0.149	0.15	0.15	0.146	0.141	0.145	0.137	0.139	0.148	0.143	0.152	0.145	0.142	0.153	0.15	0.153	0.141
01:00:00	0.15	0.147	0.151	0.143	0.147	0.15	0.153	0.154	0.171	0.162	0.156	0.157	0.152	0.144	0.144	0.146	0.146	0.15	0.157	0.148	0.149	0.156	0.152	0.163	0.147	0.162	0.133	0.146	0.151	0.151	0.158	0.153	0.154	0.154	0.155	0.15	0.146	0.149	0.142	0.144	0.152	0.148	0.157	0.149	0.147	0.158	0.155	0.159	0.146
01:10:00	0.155	0.152	0.157	0.148	0.152	0.156	0.157	0.16	0.175	0.167	0.161	0.163	0.157	0.15	0.15	0.152	0.151	0.156	0.162	0.153	0.154	0.16	0.157	0.168	0.153	0.167	0.135	0.15	0.156	0.156	0.164	0.159	0.16	0.159	0.161	0.155	0.151	0.154	0.148	0.15	0.157	0.153	0.162	0.154	0.153	0.163	0.16	0.166	0.151
01:20:00	0.162	0.157	0.163	0.152	0.158	0.162	0.162	0.166	0.181	0.172	0.167	0.169	0.163	0.157	0.155	0.159	0.157	0.164	0.17	0.159	0.161	0.164	0.163	0.172	0.159	0.173	0.137	0.154	0.164	0.162	0.171	0.165	0.166	0.165	0.167	0.162	0.157	0.16	0.155	0.156	0.163	0.159	0.168	0.16	0.159	0.169	0.165	0.173	0.157
01:30:00	0.167	0.162	0.17	0.158	0.164	0.169	0.168	0.172	0.188	0.177	0.172	0.174	0.17	0.164	0.161	0.166	0.164	0.174	0.177	0.165	0.167	0.169	0.169	0.178	0.165	0.179	0.139	0.158	0.172	0.168	0.177	0.171	0.173	0.17	0.173	0.169	0.164	0.165	0.16	0.162	0.17	0.166	0.173	0.166	0.165	0.175	0.171	0.183	0.163
01:40:00	0.17	0.164	0.173	0.162	0.168	0.175	0.173	0.177	0.195	0.18	0.176	0.177	0.176	0.168	0.167	0.17	0.167	0.182	0.185	0.169	0.173	0.173	0.172	0.184	0.168	0.183	0.141	0.163	0.177	0.171	0.182	0.177	0.179	0.173	0.175	0.176	0.17	0.168	0.163	0.166	0.175	0.172	0.177	0.17	0.169	0.179	0.174	0.192	0.167
01:50:00	0.171	0.165	0.175	0.164	0.173	0.181	0.177	0.183	0.198	0.182	0.178	0.178	0.179	0.17	0.174	0.172	0.169	0.191	0.193	0.174	0.18	0.178	0.174	0.188	0.17	0.186	0.144	0.166	0.18	0.173	0.184	0.179	0.184	0.175	0.177	0.183	0.174	0.17	0.165	0.168	0.178	0.175	0.181	0.173	0.171	0.181	0.176	0.198	0.168
02:00:00	0.172	0.165	0.177	0.166	0.18	0.189	0.182	0.188	0.2	0.184	0.18	0.18	0.184	0.172	0.173	0.175	0.171	0.202	0.202	0.178	0.186	0.182	0.176	0.195	0.172	0.188	0.146	0.169	0.185	0.175	0.187	0.18	0.189	0.177	0.179	0.188	0.178	0.172	0.167	0.169	0.18	0.178	0.182	0.175	0.174	0.183	0.178	0.205	0.174
02:10:00	0.173	0.166	0.179	0.167	0.186	0.196	0.187	0.194	0.202	0.186	0.182	0.181	0.188	0.174	0.181	0.176	0.172	0.211	0.21	0.182	0.192	0.184	0.177	0.202	0.175	0.189	0.148	0.173	0.191	0.177	0.191	0.183	0.196	0.179	0.181	0.193	0.184	0.172	0.169	0.17	0.182	0.181	0.183	0.177	0.177	0.185	0.179	0.211	0.18
02:20:00	0.174	0.167	0.181	0.168	0.192	0.201	0.192	0.204	0.203	0.188	0.182	0.181	0.192	0.175	0.182	0.177	0.172	0.218	0.219	0.185	0.199	0.186	0.177	0.209	0.177	0.189	0.15	0.177	0.196	0.178	0.194	0.185	0.201	0.182	0.182	0.198	0.189	0.172	0.169	0.172	0.183	0.184	0.184	0.18	0.178	0.187	0.181	0.217	0.185
02:30:00	0.173	0.168	0.183	0.169	0.196	0.211	0.196	0.206	0.203	0.189	0.183	0.181	0.197	0.177	0.186	0.177	0.172	0.23	0.231	0.191	0.206	0.188	0.177	0.212	0.178	0.19	0.154	0.18	0.2	0.178	0.195	0.188	0.206	0.183	0.184	0.202	0.192	0.172	0.169	0.173	0.184	0.186	0.184	0.182	0.178	0.188	0.182	0.226	0.189
02:40:00	0.172	0.167	0.185	0.169	0.203	0.219	0.2	0.214	0.203	0.189	0.183	0.182	0.202	0.178	0.189	0.178	0.175	0.242	0.245	0.195	0.214	0.19	0.179	0.214	0.18	0.189	0.157	0.184	0.203	0.178	0.197	0.189	0.211	0.183	0.185	0.205	0.194	0.171	0.171	0.174	0.184	0.187	0.185	0.183	0.179	0.189	0.183	0.235	0.193
02:50:00	0.172	0.167	0.185	0.169	0.21	0.227	0.201	0.22	0.205	0.19	0.182	0.181	0.208	0.179	0.196	0.178	0.175	0.254	0.256	0.201	0.22	0.192	0.179	0.219	0.18	0.19	0.16	0.188	0.206	0.176	0.195	0.191	0.214	0.184	0.185	0.21	0.193	0.172	0.169	0.175	0.186	0.189	0.186	0.185	0.18	0.189	0.183	0.245	0.198
03:00:00	0.172	0.169	0.186	0.17	0.217	0.235	0.203	0.226	0.206	0.189	0.182	0.18	0.211	0.18	0.197	0.178	0.174	0.268	0.266	0.203	0.226	0.195	0.18	0.223	0.18	0.191	0.162	0.191	0.209	0.176	0.194	0.191	0.219	0.185	0.185	0.215	0.194	0.172	0.168	0.176	0.192	0.192	0.187	0.186	0.178	0.19	0.184	0.256	0.202
03:10:00	0.172	0.167	0.186	0.17	0.225	0.243	0.205	0.233	0.207	0.187	0.181	0.181	0.215	0.178	0.206	0.179	0.174	0.281	0.277	0.206	0.234	0.196	0.179	0.228	0.181	0.19	0.163	0.193	0.212	0.176	0.194	0.191	0.221	0.184	0.187	0.22	0.198	0.172	0.168	0.179	0.198	0.194	0.187	0.186	0.178	0.189	0.185	0.265	0.207
03:20:00	0.171	0.164	0.186	0.171	0.229	0.256	0.207	0.245	0.208	0.186	0.181	0.18	0.217	0.179	0.205	0.18	0.174	0.29	0.288	0.208	0.242	0.198	0.178	0.232	0.182	0.188	0.165	0.196	0.214	0.174	0.192	0.19	0.222	0.181	0.187	0.224	0.2	0.172	0.169	0.181	0.201	0.196	0.188	0.187	0.178	0.187	0.184	0.274	0.211
03:30:00	0.17	0.163	0.189	0.171	0.236	0.274	0.209	0.256	0.209	0.185	0.18	0.179	0.218	0.179	0.21	0.179	0.175	0.299	0.3	0.211	0.25	0.2	0.177	0.237	0.187	0.187	0.167	0.2	0.216	0.173	0.191	0.19	0.225	0.18	0.188	0.228	0.199	0.171	0.169	0.182	0.202	0.198	0.189	0.188	0.179	0.185	0.183	0.283	0.217
03:40:00	0.169	0.163	0.191	0.172	0.243	0.286	0.21	0.267	0.21	0.184	0.18	0.179	0.22	0.179	0.213	0.178	0.174	0.312	0.313	0.214	0.257	0.2	0.177	0.244	0.19	0.186	0.169	0.203	0.218	0.172	0.19	0.19	0.229	0.181	0.19	0.233	0.198	0.171	0.17	0.185	0.197	0.201	0.189	0.188	0.18	0.184	0.183	0.292	0.223
03:50:00	0.168	0.162	0.191	0.172	0.25	0.299	0.211	0.274	0.211	0.182	0.178	0.178	0.222	0.178	0.217	0.177	0.174	0.324	0.33	0.217	0.263	0.2	0.178	0.251	0.193	0.185	0.17	0.206	0.219	0.171	0.189	0.19	0.234	0.184	0.191	0.238	0.198	0.172	0.171	0.188	0.199	0.204	0.19	0.19	0.181	0.184	0.182	0.304	0.228
04:00:00	0.168	0.161	0.19	0.173	0.257	0.31	0.211	0.286	0.212	0.181	0.178	0.177	0.224	0.177	0.218	0.176	0.175	0.338	0.342	0.221	0.272	0.2	0.179	0.258	0.196	0.184	0.173	0.209	0.22	0.17	0.189	0.19	0.238	0.188	0.192	0.247	0.198	0.172	0.172	0.191	0.201	0.207	0.193	0.192	0.181	0.184	0.183	0.316	0.233
04:10:00	0.168	0.16	0.189	0.173	0.265	0.318	0.211	0.293	0.213	0.18	0.18	0.177	0.228	0.178	0.221	0.176	0.177	0.355	0.346	0.225	0.282	0.2	0.18	0.266	0.198	0.184	0.176	0.212	0.22	0.17	0.189	0.189	0.243	0.192	0.194	0.258	0.198	0.173	0.173	0.194	0.202	0.21	0.193	0.195	0.182	0.184	0.189	0.327	0.239
04:20:00	0.168	0.16	0.187	0.174	0.273	0.331	0.211	0.301	0.215	0.179	0.185	0.176	0.232	0.181	0.225	0.176	0.182	0.368	0.347	0.23	0.291	0.2	0.182	0.273	0.2	0.183	0.178	0.215	0.222	0.171	0.19	0.189	0.249	0.195	0.196	0.269	0.199	0.174	0.175	0.196	0.204	0.213	0.193	0.197	0.181	0.184	0.192	0.339	0.246
04:30:00	0.168	0.159	0.187	0.174	0.281	0.343	0.212	0.307	0.217	0.179	0.189	0.176	0.235	0.184	0.231	0.176	0.185	0.382	0.351	0.235	0.3	0.2	0.184	0.278	0.2	0.183	0.181	0.221	0.223	0.172	0.191	0.189	0.255	0.197	0.199	0.28	0.2	0.175	0.178	0.198	0.206	0.217	0.193	0.199	0.18	0.184	0.194	0.35	0.252
04:40:00	0.169	0.158	0.186	0.175	0.289	0.355	0.213	0.314	0.219	0.178	0.19	0.177	0.239	0.187	0.24	0.177	0.183	0.395	0.359	0.241	0.309	0.2	0.187	0.284	0.198	0.183	0.184	0.228	0.223	0.173	0.194	0.189	0.259	0.199	0.2	0.291	0.201	0.176	0.181	0.2	0.208	0.221	0.193	0.2	0.179	0.184	0.196	0.362	0.258
04:50:00	0.169	0.158	0.186	0.176	0.297	0.367	0.213	0.322	0.221	0.178	0.191	0.178	0.244	0.188	0.252	0.178	0.182	0.408	0.367	0.251	0.317	0.2	0.189	0.288	0.196	0.183	0.186	0.236	0.225	0.174	0.197	0.189	0.263	0.201	0.202	0.3	0.202	0.176	0.181	0.202	0.209	0.225	0.194	0.202	0.178	0.185	0.197	0.374	0.265
05:00:00	0.169	0.157	0.186	0.176	0.305	0.379	0.215	0.332	0.223	0.177	0.192	0.179	0.249	0.19	0.265	0.179	0.182	0.421	0.374	0.263	0.327	0.2	0.192	0.293	0.196	0.183	0.188	0.245	0.225	0.175	0.201	0.189	0.269	0.202	0.202	0.309	0.203	0.178	0.18	0.204	0.211	0.23	0.195	0.204	0.178	0.186	0.198	0.391	0.273
05:10:00	0.17	0.157	0.186	0.178	0.314	0.391	0.216	0.345	0.226	0.178	0.193	0.182	0.254	0.192	0.273	0.181	0.183	0.432	0.38	0.28	0.335	0.201	0.193	0.297	0.197	0.183	0.191	0.256	0.226	0.177	0.205	0.189	0.275	0.204	0.203	0.317	0.205	0.18	0.178	0.205	0.213	0.234	0.196	0.205	0.178	0.188	0.199	0.409	0.281
05:20:00	0.17	0.157	0.19	0.179	0.322	0.403	0.218	0.356	0.229	0.179	0.195	0.187	0.26	0.193	0.279	0.182	0.186	0.443	0.386	0.298	0.343	0.201	0.195	0.301	0.2	0.183	0.194	0.268	0.227	0.178	0.208	0.19	0.281	0.206	0.204	0.325	0.206	0.182	0.177	0.207	0.214	0.239	0.196	0.208	0.178	0.189	0.2	0.432	0.288
05:30:01	0.171	0.156	0.195	0.18	0.33	0.415	0.219	0.367	0.233	0.18	0.198	0.193	0.265	0.192	0.284	0.184	0.189	0.453	0.387	0.31	0.351	0.201	0.198	0.306	0.202	0.183	0.197	0.281	0.228	0.181	0.21	0.19	0.287	0.206	0.205	0.332	0.207	0.183	0.175	0.209	0.215	0.244	0.196	0.21	0.18	0.19	0.201	0.449	0.294
05:40:01	0.171	0.156	0.193	0.181	0.338	0.425	0.221	0.377	0.237	0.182	0.2	0.197	0.27	0.192	0.29	0.185	0.193	0.456	0.388	0.321	0.36	0.202	0.202	0.31	0.205	0.183	0.2	0.293	0.228	0.183	0.211	0.19	0.293	0.206	0.205	0.339	0.209	0.185	0.175	0.211	0.217	0.248	0.195	0.212	0.182	0.192	0.202	0.464	0.301
05:50:01	0.172	0.156	0.192	0.182	0.345	0.435	0.222	0.385	0.241	0.184	0.201	0.2	0.276	0.185	0.296	0.187	0.196	0.464	0.388	0.333	0.367	0.202	0.205	0.314	0.208	0.184	0.203	0.305	0.229	0.185	0.213	0.19	0.299	0.209	0.205	0.345	0.211	0.188	0.175	0.213	0.218	0.253	0.195	0.215	0.184	0.194	0.203	0.478	0.308
06:00:01	0.172	0.156	0.197	0.182	0.352	0.446	0.223	0.392	0.246	0.186	0.203	0.201	0.282	0.178	0.301	0.188	0.199	0.486	0.389	0.345	0.378	0.202	0.208	0.318	0.212	0.186	0.206	0.318	0.229	0.187	0.216	0.19	0.304	0.212	0.205	0.352	0.212	0.19	0.175	0.215	0.22	0.257	0.196	0.217	0.186	0.197	0.205	0.491	0.322
06:10:01	0.172	0.155	0.203	0.183	0.36	0.455	0.224	0.399	0.25	0.187	0.204	0.203	0.289	0.173	0.308	0.189	0.202	0.504	0.39	0.356	0.398	0.202	0.21	0.322	0.216	0.188	0.208	0.33	0.229	0.19	0.218	0.19	0.31	0.21	0.206	0.358	0.214	0.192	0.176	0.216	0.22	0.261	0.196	0.22	0.188	0.199	0.206	0.5	0.324
06:20:01	0.173	0.155	0.208	0.183	0.367	0.466	0.226	0.405	0.255	0.188	0.205	0.204	0.296	0.169	0.316	0.19	0.204	0.512	0.391	0.365	0.425	0.203	0.214	0.325	0.222	0.19	0.21	0.343	0.23	0.191	0.221	0.19	0.315	0.209	0.207	0.363	0.216	0.194	0.178	0.218	0.222	0.264	0.197	0.222	0.191	0.202	0.206	0.509	0.327
06:30:01	0.173	0.155	0.212	0.184	0.374	0.477	0.229	0.412	0.259	0.189	0.206	0.205	0.302	0.167	0.327	0.191	0.206	0.521	0.391	0.375	0.451	0.203	0.216	0.329	0.227	0.194	0.213	0.357	0.231	0.192	0.224	0.19	0.319	0.21	0.207	0.368	0.218	0.195	0.18	0.219	0.223	0.268	0.197	0.225	0.193	0.204	0.206	0.521	0.33
06:40:01	0.174	0.155	0.216	0.184	0.38	0.488	0.233	0.417	0.264	0.189	0.207	0.205	0.308	0.166	0.337	0.192	0.208	0.531	0.392	0.385	0.475	0.204	0.218	0.333	0.233	0.197	0.215	0.369	0.231	0.193	0.229	0.19	0.322	0.21	0.207	0.373	0.22	0.196	0.182	0.22	0.225	0.272	0.198	0.228	0.195	0.206	0.206	0.533	0.334
06:50:01	0.174	0.156	0.219	0.184	0.386	0.501	0.239	0.423	0.268	0.188	0.209	0.206	0.314	0.165	0.347	0.192	0.21	0.534	0.394	0.394	0.499	0.204	0.22	0.337	0.239	0.2	0.218	0.38	0.232	0.194	0.232	0.19	0.325	0.21	0.208	0.378	0.223	0.197	0.184	0.222	0.226	0.276	0.199	0.23	0.197	0.208	0.207	0.547	0.339
07:00:01	0.175	0.157	0.222	0.185	0.392	0.516	0.246	0.428	0.272	0.189	0.21	0.207	0.319	0.165	0.357	0.193	0.211	0.537	0.397	0.405	0.519	0.204	0.222	0.341	0.245	0.202	0.22	0.391	0.232	0.196	0.234	0.19	0.328	0.21	0.208	0.383	0.226	0.199	0.186	0.223	0.226	0.28	0.2	0.232	0.199	0.21	0.207	0.563	0.343
07:10:01	0.175	0.159	0.224	0.185	0.397	0.531	0.253	0.433	0.276	0.189	0.211	0.208	0.324	0.164	0.363	0.195	0.212	0.54	0.401	0.416	0.54	0.205	0.224	0.345	0.253	0.205	0.222	0.402	0.233	0.199	0.236	0.19	0.331	0.211	0.209	0.388	0.229	0.2	0.189	0.225	0.226	0.283	0.2	0.234	0.201	0.211	0.207	0.579	0.346
07:20:01	0.176	0.16	0.227	0.186	0.403	0.546	0.258	0.439	0.28	0.189	0.213	0.209	0.33	0.164	0.367	0.196	0.213	0.543	0.405	0.428	0.557	0.205	0.226	0.349	0.26	0.209	0.224	0.413	0.233	0.201	0.238	0.191	0.334	0.212	0.209	0.392	0.232	0.202	0.191	0.226	0.224	0.287	0.201	0.235	0.203	0.212	0.208	0.59	0.35
07:30:01	0.177	0.162	0.229	0.186	0.408	0.56	0.263	0.444	0.283	0.19	0.213	0.209	0.336	0.164	0.373	0.197	0.214	0.547	0.409	0.436	0.569	0.205	0.227	0.354	0.268	0.212	0.227	0.424	0.234	0.203	0.24	0.191	0.335	0.213	0.21	0.396	0.236	0.203	0.194	0.228	0.224	0.29	0.202	0.236	0.206	0.214	0.208	0.598	0.353
07:40:01	0.178	0.164	0.231	0.187	0.413	0.575	0.268	0.449	0.286	0.192	0.214	0.209	0.344	0.164	0.382	0.199	0.215	0.55	0.414	0.443	0.58	0.206	0.229	0.358	0.276	0.215	0.229	0.436	0.234	0.206	0.243	0.191	0.338	0.215	0.211	0.4	0.24	0.205	0.197	0.229	0.224	0.294	0.203	0.238	0.207	0.215	0.208	0.606	0.358
07:50:01	0.178	0.167	0.232	0.187	0.417	0.591	0.272	0.453	0.289	0.194	0.215	0.21	0.35	0.168	0.391	0.2	0.215	0.552	0.417	0.452	0.588	0.206	0.23	0.362	0.282	0.218	0.232	0.447	0.234	0.208	0.245	0.192	0.34	0.219	0.211	0.403	0.243	0.207	0.2	0.231	0.224	0.299	0.203	0.239	0.209	0.217	0.209	0.615	0.362
08:00:01	0.179	0.169	0.233	0.188	0.421	0.606	0.274	0.458	0.293	0.197	0.216	0.21	0.355	0.177	0.399	0.202	0.216	0.554	0.419	0.464	0.596	0.206	0.232	0.368	0.289	0.222	0.234	0.457	0.234	0.21	0.248	0.193	0.342	0.22	0.212	0.407	0.247	0.208	0.203	0.232	0.224	0.303	0.204	0.24	0.211	0.218	0.21	0.622	0.368
08:10:01	0.18	0.172	0.235	0.188	0.424	0.615	0.277	0.462	0.296	0.199	0.216	0.21	0.36	0.188	0.407	0.203	0.216	0.557	0.422	0.478	0.604	0.206	0.234	0.373	0.296	0.224	0.236	0.467	0.235	0.212	0.249	0.194	0.344	0.221	0.212	0.411	0.251	0.21	0.206	0.233	0.225	0.308	0.205	0.241	0.213	0.218	0.21	0.629	0.376
08:20:01	0.18	0.176	0.236	0.188	0.427	0.621	0.28	0.465	0.298	0.201	0.217	0.211	0.364	0.199	0.416	0.204	0.216	0.561	0.423	0.494	0.608	0.206	0.236	0.379	0.303	0.227	0.238	0.475	0.235	0.213	0.251	0.194	0.346	0.22	0.213	0.414	0.256	0.211	0.208	0.234	0.226	0.313	0.206	0.242	0.214	0.219	0.211	0.635	0.386
08:30:01	0.181	0.18	0.237	0.189	0.431	0.624	0.282	0.469	0.301	0.203	0.217	0.211	0.369	0.211	0.425	0.205	0.217	0.565	0.425	0.513	0.612	0.207	0.238	0.384	0.311	0.229	0.241	0.485	0.235	0.215	0.252	0.195	0.348	0.223	0.214	0.418	0.26	0.213	0.211	0.235	0.228	0.318	0.208	0.243	0.217	0.22	0.212	0.641	0.395
08:40:01	0.182	0.186	0.237	0.189	0.434	0.628	0.286	0.473	0.303	0.205	0.219	0.212	0.373	0.218	0.434	0.207	0.218	0.568	0.426	0.534	0.615	0.207	0.239	0.39	0.317	0.231	0.243	0.495	0.235	0.216	0.253	0.196	0.351	0.223	0.215	0.423	0.263	0.215	0.213	0.237	0.228	0.323	0.21	0.244	0.219	0.221	0.212	0.645	0.406
08:50:01	0.182	0.192	0.238	0.19	0.438	0.632	0.288	0.476	0.305	0.207	0.22	0.212	0.377	0.223	0.44	0.209	0.219	0.572	0.428	0.556	0.619	0.208	0.241	0.396	0.325	0.233	0.245	0.505	0.235	0.217	0.253	0.198	0.353	0.225	0.216	0.427	0.266	0.216	0.215	0.238	0.229	0.329	0.211	0.245	0.222	0.222	0.213	0.651	0.417
09:00:01	0.183	0.199	0.239	0.19	0.441	0.633	0.292	0.48	0.308	0.209	0.221	0.213	0.381	0.231	0.447	0.21	0.22	0.574	0.429	0.581	0.624	0.208	0.242	0.402	0.331	0.234	0.248	0.515	0.234	0.218	0.254	0.199	0.356	0.224	0.218	0.431	0.269	0.218	0.217	0.239	0.23	0.334	0.213	0.246	0.224	0.223	0.213	0.659	0.426
09:10:01	0.184	0.204	0.24	0.191	0.444	0.64	0.295	0.483	0.311	0.21	0.222	0.213	0.385	0.236	0.455	0.212	0.221	0.576	0.43	0.608	0.629	0.208	0.243	0.409	0.339	0.236	0.25	0.523	0.234	0.219	0.255	0.201	0.358	0.224	0.219	0.434	0.272	0.22	0.219	0.24	0.231	0.34	0.214	0.247	0.225	0.224	0.213	0.664	0.436
09:20:01	0.184	0.21	0.241	0.191	0.447	0.646	0.298	0.487	0.315	0.211	0.223	0.213	0.389	0.24	0.459	0.215	0.222	0.578	0.43	0.639	0.637	0.208	0.244	0.415	0.345	0.237	0.253	0.532	0.234	0.22	0.255	0.202	0.359	0.225	0.22	0.438	0.275	0.221	0.221	0.241	0.231	0.346	0.215	0.248	0.228	0.225	0.213	0.668	0.445
09:30:01	0.186	0.215	0.242	0.191	0.449	0.65	0.3	0.49	0.317	0.212	0.224	0.213	0.392	0.242	0.464	0.217	0.223	0.582	0.431	0.67	0.644	0.208	0.245	0.422	0.353	0.239	0.255	0.54	0.234	0.22	0.256	0.204	0.36	0.223	0.219	0.441	0.279	0.223	0.223	0.244	0.231	0.351	0.216	0.248	0.229	0.226	0.213	0.672	0.455
09:40:01	0.189	0.221	0.242	0.192	0.451	0.656	0.302	0.493	0.32	0.214	0.225	0.212	0.395	0.245	0.468	0.219	0.224	0.586	0.432	0.701	0.649	0.209	0.248	0.428	0.36	0.24	0.258	0.547	0.233	0.22	0.256	0.206	0.362	0.226	0.217	0.445	0.282	0.224	0.224	0.246	0.231	0.358	0.217	0.249	0.231	0.227	0.212	0.676	0.464
09:50:01	0.192	0.224	0.243	0.192	0.454	0.662	0.305	0.496	0.322	0.215	0.225	0.212	0.398	0.246	0.471	0.221	0.225	0.589	0.432	0.725	0.65	0.209	0.248	0.434	0.367	0.241	0.26	0.553	0.233	0.221	0.257	0.208	0.363	0.241	0.218	0.448	0.285	0.226	0.226	0.25	0.231	0.363	0.218	0.249	0.232	0.227	0.211	0.679	0.472
10:00:01	0.194	0.228	0.244	0.193	0.457	0.666	0.309	0.499	0.324	0.216	0.226	0.213	0.401	0.247	0.47	0.222	0.226	0.592	0.432	0.743	0.651	0.209	0.249	0.44	0.374	0.242	0.262	0.56	0.232	0.222	0.258	0.21	0.365	0.248	0.221	0.452	0.287	0.227	0.228	0.242	0.23	0.369	0.218	0.25	0.233	0.228	0.211	0.683	0.479
10:10:01	0.196	0.232	0.245	0.194	0.459	0.67	0.314	0.503	0.326	0.218	0.227	0.214	0.404	0.249	0.47	0.222	0.228	0.595	0.432	0.758	0.651	0.209	0.252	0.445	0.381	0.243	0.265	0.568	0.231	0.222	0.258	0.212	0.366	0.257	0.223	0.455	0.29	0.228	0.229	0.233	0.228	0.375	0.22	0.251	0.235	0.228	0.211	0.687	0.485
10:20:01	0.198	0.234	0.245	0.195	0.461	0.674	0.317	0.506	0.327	0.219	0.227	0.215	0.406	0.25	0.47	0.223	0.229	0.598	0.433	0.765	0.651	0.209	0.255	0.45	0.389	0.243	0.267	0.574	0.231	0.222	0.259	0.214	0.368	0.261	0.223	0.458	0.294	0.23	0.23	0.233	0.228	0.382	0.221	0.252	0.236	0.228	0.212	0.69	0.491
10:30:01	0.2	0.237	0.246	0.196	0.464	0.678	0.32	0.508	0.328	0.22	0.228	0.217	0.409	0.25	0.47	0.223	0.231	0.6	0.433	0.77	0.651	0.21	0.258	0.454	0.396	0.244	0.27	0.58	0.23	0.223	0.261	0.217	0.371	0.262	0.223	0.462	0.297	0.231	0.23	0.236	0.227	0.388	0.221	0.252	0.237	0.228	0.213	0.693	0.497
10:40:01	0.203	0.24	0.246	0.197	0.466	0.681	0.321	0.511	0.33	0.222	0.228	0.22	0.411	0.251	0.471	0.223	0.232	0.602	0.432	0.774	0.652	0.21	0.259	0.459	0.403	0.245	0.273	0.586	0.229	0.223	0.262	0.219	0.374	0.264	0.226	0.465	0.3	0.232	0.23	0.239	0.226	0.395	0.223	0.253	0.238	0.229	0.214	0.695	0.502
10:50:01	0.205	0.243	0.247	0.198	0.468	0.683	0.322	0.514	0.332	0.223	0.228	0.224	0.414	0.251	0.471	0.224	0.233	0.604	0.431	0.776	0.65	0.21	0.26	0.463	0.411	0.246	0.275	0.591	0.228	0.224	0.262	0.222	0.376	0.264	0.229	0.469	0.304	0.234	0.231	0.242	0.225	0.401	0.223	0.254	0.239	0.228	0.215	0.695	0.507
11:00:01	0.207	0.245	0.247	0.199	0.47	0.684	0.323	0.516	0.333	0.225	0.229	0.229	0.417	0.252	0.471	0.223	0.235	0.606	0.43	0.779	0.647	0.21	0.258	0.467	0.418	0.246	0.278	0.595	0.228	0.225	0.263	0.224	0.379	0.265	0.23	0.472	0.308	0.234	0.231	0.244	0.224	0.407	0.223	0.255	0.241	0.228	0.215	0.693	0.512
11:10:01	0.21	0.247	0.248	0.2	0.473	0.685	0.326	0.519	0.335	0.226	0.229	0.235	0.419	0.252	0.471	0.222	0.236	0.609	0.43	0.781	0.644	0.21	0.26	0.471	0.425	0.247	0.281	0.599	0.227	0.226	0.263	0.226	0.382	0.266	0.224	0.475	0.312	0.236	0.231	0.246	0.223	0.414	0.224	0.256	0.242	0.228	0.213	0.692	0.517
11:20:01	0.212	0.248	0.248	0.202	0.475	0.686	0.328	0.522	0.336	0.227	0.229	0.242	0.422	0.251	0.473	0.222	0.238	0.611	0.429	0.782	0.64	0.21	0.259	0.475	0.433	0.247	0.283	0.603	0.226	0.226	0.264	0.228	0.385	0.266	0.218	0.478	0.316	0.237	0.232	0.248	0.221	0.421	0.224	0.257	0.244	0.228	0.21	0.691	0.521
11:30:01	0.215	0.25	0.248	0.204	0.477	0.686	0.331	0.525	0.338	0.227	0.23	0.25	0.425	0.251	0.473	0.223	0.239	0.613	0.428	0.783	0.636	0.21	0.258	0.479	0.441	0.248	0.286	0.607	0.225	0.227	0.278	0.231	0.388	0.267	0.214	0.481	0.32	0.238	0.232	0.249	0.219	0.428	0.225	0.258	0.245	0.228	0.208	0.691	0.525
11:40:01	0.218	0.251	0.248	0.205	0.479	0.687	0.333	0.528	0.34	0.228	0.229	0.257	0.428	0.251	0.473	0.223	0.24	0.615	0.428	0.783	0.628	0.21	0.259	0.483	0.448	0.25	0.289	0.61	0.224	0.228	0.28	0.232	0.391	0.268	0.203	0.484	0.324	0.239	0.233	0.25	0.217	0.435	0.225	0.259	0.246	0.227	0.207	0.691	0.53
11:50:01	0.22	0.253	0.249	0.208	0.481	0.687	0.335	0.531	0.343	0.229	0.229	0.263	0.43	0.25	0.474	0.221	0.242	0.617	0.428	0.784	0.62	0.21	0.259	0.487	0.456	0.251	0.292	0.613	0.224	0.228	0.282	0.234	0.394	0.268	0.201	0.486	0.328	0.24	0.234	0.251	0.215	0.441	0.225	0.26	0.247	0.227	0.207	0.69	0.534
12:00:01	0.222	0.255	0.249	0.209	0.483	0.688	0.336	0.534	0.345	0.23	0.23	0.268	0.433	0.249	0.475	0.219	0.244	0.62	0.429	0.784	0.607	0.21	0.259	0.492	0.465	0.253	0.294	0.616	0.223	0.228	0.285	0.235	0.397	0.269	0.201	0.489	0.331	0.241	0.235	0.25	0.214	0.448	0.226	0.261	0.248	0.228	0.205	0.69	0.538
12:10:01	0.225	0.256	0.25	0.211	0.485	0.688	0.338	0.537	0.349	0.23	0.23	0.272	0.435	0.249	0.476	0.218	0.245	0.622	0.43	0.784	0.596	0.21	0.26	0.498	0.472	0.253	0.298	0.62	0.222	0.227	0.287	0.236	0.401	0.269	0.203	0.491	0.336	0.242	0.236	0.249	0.212	0.455	0.226	0.262	0.248	0.229	0.202	0.689	0.542
12:20:01	0.228	0.257	0.25	0.213	0.487	0.689	0.338	0.54	0.353	0.231	0.23	0.275	0.438	0.25	0.476	0.218	0.246	0.622	0.427	0.784	0.582	0.21	0.26	0.502	0.48	0.254	0.302	0.624	0.221	0.228	0.29	0.237	0.404	0.27	0.205	0.494	0.34	0.243	0.235	0.25	0.209	0.461	0.226	0.264	0.245	0.236	0.202	0.689	0.547
12:30:01	0.229	0.258	0.25	0.214	0.49	0.69	0.339	0.543	0.359	0.231	0.23	0.279	0.44	0.249	0.476	0.215	0.247	0.623	0.423	0.785	0.558	0.21	0.262	0.507	0.488	0.255	0.306	0.627	0.221	0.231	0.292	0.238	0.408	0.271	0.214	0.496	0.344	0.244	0.23	0.251	0.208	0.469	0.228	0.265	0.247	0.23	0.203	0.688	0.551
12:40:01	0.231	0.259	0.251	0.215	0.492	0.691	0.34	0.547	0.363	0.231	0.23	0.282	0.444	0.248	0.477	0.212	0.25	0.624	0.42	0.785	0.524	0.211	0.262	0.51	0.497	0.256	0.309	0.63	0.22	0.233	0.294	0.24	0.411	0.272	0.224	0.499	0.346	0.245	0.227	0.251	0.207	0.476	0.229	0.266	0.248	0.215	0.205	0.688	0.555
12:50:01	0.234	0.26	0.251	0.216	0.494	0.692	0.341	0.55	0.368	0.231	0.229	0.286	0.447	0.248	0.477	0.21	0.251	0.625	0.42	0.785	0.501	0.211	0.263	0.514	0.506	0.256	0.313	0.633	0.22	0.235	0.296	0.241	0.414	0.272	0.225	0.501	0.349	0.245	0.232	0.25	0.206	0.483	0.23	0.267	0.25	0.214	0.21	0.689	0.559
13:00:01	0.235	0.261	0.251	0.217	0.496	0.692	0.343	0.553	0.372	0.231	0.229	0.288	0.449	0.247	0.477	0.208	0.253	0.625	0.42	0.786	0.497	0.211	0.265	0.517	0.514	0.256	0.316	0.635	0.219	0.236	0.297	0.242	0.418	0.274	0.228	0.504	0.352	0.246	0.232	0.248	0.205	0.49	0.232	0.268	0.251	0.224	0.22	0.689	0.563
13:10:01	0.237	0.262	0.252	0.219	0.498	0.693	0.345	0.556	0.377	0.231	0.229	0.29	0.452	0.244	0.477	0.209	0.254	0.627	0.421	0.786	0.491	0.211	0.266	0.521	0.523	0.257	0.32	0.637	0.218	0.237	0.299	0.243	0.421	0.275	0.231	0.506	0.356	0.247	0.232	0.245	0.204	0.496	0.234	0.269	0.252	0.228	0.231	0.688	0.568
13:20:01	0.239	0.263	0.252	0.22	0.5	0.693	0.346	0.559	0.38	0.231	0.23	0.292	0.455	0.23	0.477	0.211	0.256	0.628	0.424	0.787	0.488	0.211	0.266	0.526	0.532	0.257	0.324	0.639	0.218	0.238	0.3	0.244	0.424	0.276	0.23	0.509	0.359	0.249	0.232	0.243	0.204	0.504	0.238	0.269	0.253	0.217	0.239	0.688	0.572
13:30:01	0.241	0.264	0.253	0.221	0.503	0.693	0.347	0.563	0.384	0.23	0.233	0.293	0.458	0.229	0.477	0.215	0.258	0.629	0.426	0.787	0.487	0.211	0.267	0.533	0.541	0.256	0.327	0.641	0.217	0.238	0.302	0.244	0.428	0.277	0.235	0.511	0.36	0.249	0.232	0.24	0.204	0.512	0.246	0.27	0.255	0.22	0.235	0.689	0.576
13:40:01	0.243	0.266	0.253	0.222	0.506	0.694	0.349	0.566	0.388	0.229	0.234	0.293	0.461	0.229	0.478	0.215	0.26	0.63	0.425	0.788	0.487	0.211	0.268	0.538	0.548	0.256	0.331	0.643	0.218	0.239	0.304	0.245	0.43	0.278	0.245	0.512	0.361	0.25	0.234	0.236	0.204	0.52	0.254	0.271	0.256	0.227	0.239	0.689	0.58
13:50:01	0.245	0.267	0.253	0.224	0.508	0.694	0.351	0.569	0.391	0.228	0.236	0.293	0.465	0.231	0.478	0.219	0.262	0.631	0.422	0.788	0.486	0.211	0.269	0.542	0.555	0.257	0.334	0.645	0.217	0.24	0.305	0.246	0.433	0.278	0.242	0.513	0.362	0.251	0.235	0.233	0.203	0.528	0.259	0.272	0.258	0.218	0.243	0.689	0.584
14:00:01	0.246	0.268	0.253	0.227	0.511	0.695	0.352	0.572	0.394	0.228	0.237	0.294	0.468	0.232	0.478	0.221	0.262	0.633	0.418	0.788	0.486	0.211	0.27	0.544	0.563	0.256	0.336	0.647	0.217	0.241	0.307	0.247	0.434	0.279	0.245	0.514	0.365	0.252	0.236	0.228	0.203	0.535	0.267	0.272	0.259	0.224	0.24	0.689	0.588
14:10:01	0.248	0.269	0.253	0.231	0.521	0.694	0.352	0.576	0.396	0.226	0.238	0.295	0.471	0.226	0.478	0.224	0.264	0.634	0.422	0.789	0.485	0.212	0.271	0.545	0.57	0.257	0.339	0.648	0.217	0.241	0.309	0.248	0.439	0.28	0.248	0.514	0.369	0.253	0.237	0.222	0.203	0.542	0.276	0.273	0.261	0.226	0.245	0.69	0.592
14:20:01	0.25	0.27	0.253	0.234	0.523	0.695	0.356	0.579	0.396	0.225	0.239	0.295	0.474	0.209	0.478	0.226	0.266	0.635	0.428	0.789	0.484	0.212	0.272	0.546	0.577	0.257	0.343	0.65	0.216	0.241	0.31	0.248	0.445	0.28	0.251	0.514	0.372	0.254	0.236	0.218	0.203	0.549	0.279	0.273	0.263	0.223	0.248	0.69	0.595
14:30:01	0.251	0.272	0.253	0.238	0.527	0.696	0.364	0.583	0.401	0.223	0.241	0.296	0.477	0.214	0.478	0.227	0.267	0.637	0.425	0.79	0.483	0.212	0.273	0.549	0.585	0.258	0.347	0.651	0.217	0.242	0.312	0.249	0.449	0.281	0.263	0.515	0.376	0.255	0.243	0.215	0.204	0.556	0.282	0.275	0.265	0.235	0.248	0.691	0.599
14:40:01	0.253	0.273	0.253	0.242	0.53	0.698	0.371	0.586	0.408	0.221	0.242	0.297	0.481	0.214	0.478	0.228	0.269	0.637	0.43	0.791	0.483	0.212	0.273	0.554	0.593	0.257	0.351	0.653	0.216	0.242	0.313	0.25	0.453	0.282	0.241	0.516	0.38	0.256	0.24	0.213	0.203	0.563	0.287	0.275	0.267	0.227	0.251	0.691	0.602
14:50:01	0.254	0.274	0.253	0.249	0.532	0.701	0.375	0.59	0.427	0.218	0.243	0.299	0.484	0.217	0.478	0.229	0.27	0.638	0.42	0.791	0.482	0.212	0.273	0.558	0.591	0.257	0.354	0.654	0.217	0.242	0.315	0.251	0.457	0.282	0.246	0.517	0.385	0.256	0.233	0.211	0.203	0.567	0.29	0.276	0.268	0.234	0.254	0.692	0.605
15:00:01	0.256	0.276	0.253	0.253	0.532	0.707	0.379	0.594	0.434	0.215	0.244	0.3	0.487	0.216	0.479	0.229	0.272	0.639	0.412	0.792	0.482	0.213	0.274	0.561	0.594	0.257	0.358	0.656	0.216	0.243	0.317	0.251	0.461	0.283	0.277	0.518	0.39	0.257	0.218	0.209	0.203	0.573	0.293	0.277	0.27	0.233	0.255	0.692	0.608
15:10:01	0.256	0.277	0.253	0.257	0.533	0.713	0.38	0.597	0.433	0.213	0.249	0.302	0.491	0.219	0.479	0.229	0.274	0.641	0.411	0.792	0.481	0.213	0.274	0.564	0.598	0.257	0.363	0.657	0.217	0.243	0.319	0.252	0.466	0.283	0.259	0.519	0.395	0.258	0.2	0.208	0.203	0.573	0.295	0.277	0.271	0.236	0.258	0.693	0.61
15:20:01	0.258	0.277	0.254	0.248	0.534	0.721	0.379	0.601	0.404	0.212	0.252	0.303	0.493	0.223	0.479	0.23	0.275	0.643	0.407	0.794	0.48	0.214	0.273	0.57	0.603	0.257	0.368	0.659	0.217	0.243	0.32	0.253	0.47	0.283	0.242	0.52	0.401	0.259	0.2	0.207	0.202	0.572	0.298	0.277	0.273	0.237	0.26	0.696	0.613
15:30:01	0.259	0.278	0.253	0.252	0.534	0.73	0.38	0.604	0.391	0.213	0.251	0.304	0.497	0.228	0.48	0.23	0.277	0.644	0.411	0.794	0.479	0.213	0.273	0.573	0.608	0.257	0.375	0.66	0.217	0.243	0.321	0.253	0.473	0.283	0.262	0.521	0.406	0.26	0.197	0.207	0.202	0.571	0.3	0.278	0.273	0.239	0.259	0.698	0.616
15:40:01	0.26	0.279	0.253	0.253	0.535	0.742	0.379	0.606	0.386	0.215	0.252	0.305	0.5	0.23	0.483	0.23	0.279	0.647	0.413	0.795	0.478	0.214	0.273	0.575	0.614	0.257	0.382	0.662	0.216	0.244	0.323	0.254	0.476	0.283	0.239	0.521	0.411	0.261	0.203	0.206	0.202	0.571	0.302	0.278	0.274	0.24	0.26	0.699	0.619
15:50:01	0.261	0.281	0.253	0.255	0.537	0.753	0.376	0.609	0.382	0.217	0.252	0.306	0.504	0.232	0.485	0.23	0.28	0.649	0.418	0.796	0.477	0.214	0.272	0.575	0.622	0.257	0.39	0.663	0.217	0.244	0.324	0.254	0.478	0.284	0.27	0.522	0.415	0.262	0.204	0.206	0.201	0.571	0.305	0.279	0.276	0.242	0.281	0.7	0.622
16:00:01	0.263	0.282	0.253	0.257	0.54	0.747	0.371	0.611	0.382	0.218	0.251	0.306	0.507	0.235	0.487	0.231	0.282	0.652	0.422	0.797	0.476	0.215	0.272	0.578	0.626	0.256	0.396	0.664	0.217	0.245	0.325	0.254	0.483	0.284	0.241	0.522	0.42	0.262	0.21	0.202	0.201	0.572	0.308	0.279	0.277	0.243	0.289	0.701	0.625
16:10:01	0.264	0.282	0.253	0.258	0.543	0.754	0.372	0.614	0.382	0.22	0.25	0.306	0.511	0.241	0.489	0.231	0.282	0.654	0.432	0.799	0.475	0.215	0.272	0.582	0.63	0.256	0.399	0.666	0.217	0.245	0.326	0.255	0.488	0.285	0.274	0.523	0.425	0.264	0.214	0.201	0.202	0.574	0.31	0.28	0.278	0.246	0.291	0.702	0.627
16:20:01	0.267	0.283	0.253	0.258	0.546	0.756	0.38	0.617	0.38	0.22	0.249	0.307	0.514	0.239	0.491	0.231	0.283	0.656	0.443	0.8	0.474	0.216	0.272	0.586	0.637	0.257	0.402	0.668	0.217	0.246	0.327	0.256	0.494	0.285	0.244	0.523	0.429	0.264	0.22	0.202	0.202	0.579	0.312	0.28	0.278	0.248	0.29	0.703	0.63
16:30:01	0.269	0.283	0.253	0.259	0.548	0.758	0.387	0.62	0.379	0.222	0.249	0.307	0.518	0.241	0.493	0.231	0.284	0.658	0.441	0.802	0.473	0.218	0.271	0.59	0.642	0.257	0.405	0.67	0.218	0.246	0.328	0.255	0.499	0.285	0.274	0.524	0.433	0.266	0.225	0.203	0.202	0.58	0.314	0.28	0.279	0.251	0.29	0.704	0.633
16:40:01	0.271	0.282	0.252	0.259	0.551	0.758	0.391	0.624	0.38	0.222	0.247	0.305	0.521	0.241	0.495	0.231	0.285	0.659	0.444	0.803	0.472	0.223	0.271	0.596	0.644	0.257	0.408	0.672	0.218	0.246	0.328	0.255	0.508	0.284	0.255	0.525	0.438	0.266	0.231	0.204	0.202	0.581	0.317	0.28	0.279	0.252	0.29	0.706	0.635
16:50:01	0.273	0.282	0.252	0.259	0.553	0.76	0.392	0.627	0.381	0.221	0.244	0.315	0.525	0.24	0.497	0.231	0.286	0.66	0.438	0.804	0.471	0.23	0.269	0.598	0.647	0.257	0.41	0.674	0.218	0.247	0.329	0.255	0.502	0.284	0.274	0.525	0.442	0.267	0.235	0.205	0.202	0.585	0.319	0.28	0.279	0.255	0.291	0.708	0.638
17:00:01	0.274	0.283	0.251	0.259	0.555	0.764	0.402	0.63	0.383	0.208	0.249	0.313	0.529	0.238	0.498	0.231	0.286	0.661	0.443	0.807	0.47	0.238	0.269	0.599	0.648	0.256	0.413	0.676	0.218	0.247	0.33	0.256	0.5	0.283	0.268	0.526	0.446	0.267	0.243	0.205	0.203	0.592	0.321	0.28	0.278	0.257	0.291	0.711	0.641
17:10:01	0.276	0.282	0.251	0.259	0.559	0.766	0.406	0.634	0.385	0.204	0.288	0.312	0.532	0.23	0.5	0.231	0.286	0.662	0.44	0.808	0.469	0.244	0.269	0.603	0.649	0.256	0.417	0.678	0.218	0.248	0.331	0.257	0.489	0.283	0.279	0.528	0.45	0.268	0.244	0.206	0.203	0.594	0.323	0.28	0.279	0.254	0.292	0.713	0.643
17:20:01	0.278	0.282	0.251	0.259	0.562	0.769	0.409	0.637	0.387	0.202	0.297	0.311	0.536	0.219	0.501	0.231	0.282	0.663	0.449	0.809	0.468	0.248	0.268	0.607	0.649	0.256	0.422	0.679	0.219	0.249	0.332	0.257	0.484	0.283	0.289	0.53	0.454	0.269	0.252	0.206	0.203	0.599	0.324	0.28	0.279	0.255	0.292	0.716	0.646
17:30:01	0.279	0.283	0.251	0.257	0.565	0.77	0.418	0.641	0.389	0.201	0.299	0.31	0.54	0.214	0.503	0.231	0.276	0.665	0.455	0.811	0.467	0.251	0.268	0.614	0.649	0.256	0.428	0.68	0.219	0.25	0.333	0.258	0.474	0.282	0.295	0.534	0.458	0.269	0.254	0.206	0.203	0.606	0.326	0.28	0.278	0.262	0.294	0.716	0.648
17:40:01	0.281	0.283	0.251	0.257	0.569	0.773	0.409	0.645	0.391	0.201	0.299	0.309	0.543	0.209	0.504	0.231	0.265	0.667	0.46	0.814	0.467	0.254	0.267	0.619	0.65	0.255	0.429	0.682	0.219	0.243	0.335	0.259	0.477	0.282	0.297	0.538	0.463	0.27	0.259	0.207	0.204	0.595	0.328	0.28	0.278	0.254	0.294	0.717	0.651
17:50:01	0.283	0.283	0.251	0.256	0.571	0.776	0.421	0.648	0.394	0.202	0.296	0.309	0.547	0.204	0.506	0.232	0.248	0.668	0.457	0.814	0.465	0.257	0.266	0.622	0.65	0.255	0.432	0.683	0.22	0.243	0.335	0.259	0.48	0.281	0.299	0.539	0.467	0.271	0.267	0.207	0.204	0.582	0.33	0.28	0.276	0.267	0.294	0.717	0.654
18:00:01	0.284	0.283	0.251	0.255	0.574	0.778	0.429	0.652	0.397	0.204	0.293	0.309	0.55	0.201	0.507	0.233	0.242	0.671	0.469	0.815	0.464	0.259	0.264	0.625	0.65	0.254	0.44	0.684	0.22	0.224	0.337	0.259	0.487	0.28	0.3	0.541	0.47	0.272	0.265	0.208	0.204	0.584	0.331	0.28	0.276	0.251	0.295	0.717	0.657
18:10:01	0.286	0.283	0.251	0.254	0.577	0.779	0.427	0.656	0.4	0.205	0.288	0.308	0.554	0.198	0.509	0.232	0.237	0.673	0.469	0.816	0.464	0.261	0.263	0.626	0.65	0.254	0.45	0.686	0.22	0.247	0.337	0.26	0.489	0.28	0.302	0.541	0.474	0.274	0.276	0.208	0.204	0.589	0.333	0.279	0.276	0.277	0.295	0.718	0.659
18:20:01	0.288	0.283	0.25	0.252	0.58	0.782	0.439	0.659	0.403	0.206	0.285	0.308	0.558	0.196	0.511	0.232	0.26	0.674	0.469	0.818	0.462	0.262	0.262	0.632	0.65	0.253	0.464	0.688	0.221	0.226	0.338	0.259	0.499	0.279	0.303	0.542	0.478	0.274	0.277	0.207	0.204	0.593	0.334	0.279	0.276	0.287	0.295	0.719	0.662
18:30:01	0.289	0.283	0.25	0.25	0.582	0.784	0.449	0.662	0.406	0.207	0.282	0.308	0.562	0.191	0.512	0.231	0.279	0.676	0.47	0.819	0.462	0.263	0.26	0.635	0.651	0.251	0.477	0.689	0.221	0.229	0.338	0.26	0.503	0.277	0.304	0.542	0.482	0.275	0.277	0.208	0.205	0.598	0.336	0.279	0.276	0.294	0.295	0.719	0.664
18:40:01	0.29	0.282	0.25	0.248	0.586	0.786	0.451	0.666	0.408	0.208	0.28	0.308	0.565	0.188	0.515	0.23	0.276	0.678	0.47	0.82	0.461	0.264	0.259	0.64	0.651	0.25	0.489	0.69	0.221	0.214	0.34	0.261	0.518	0.277	0.305	0.543	0.487	0.276	0.285	0.208	0.205	0.599	0.337	0.279	0.275	0.301	0.296	0.719	0.666
18:50:01	0.291	0.282	0.249	0.246	0.588	0.788	0.455	0.668	0.411	0.209	0.278	0.308	0.569	0.186	0.517	0.23	0.282	0.68	0.488	0.821	0.46	0.266	0.257	0.643	0.652	0.249	0.496	0.691	0.221	0.236	0.341	0.262	0.514	0.275	0.305	0.544	0.49	0.277	0.283	0.207	0.205	0.605	0.338	0.278	0.274	0.306	0.295	0.72	0.668
19:00:01	0.292	0.283	0.249	0.243	0.591	0.791	0.455	0.671	0.413	0.211	0.276	0.306	0.572	0.184	0.519	0.229	0.297	0.682	0.485	0.823	0.458	0.266	0.255	0.645	0.653	0.247	0.498	0.692	0.222	0.238	0.341	0.263	0.522	0.274	0.304	0.545	0.494	0.277	0.288	0.206	0.205	0.615	0.338	0.277	0.273	0.309	0.294	0.719	0.671
19:10:01	0.293	0.283	0.25	0.241	0.594	0.794	0.47	0.675	0.415	0.213	0.275	0.304	0.576	0.182	0.522	0.228	0.274	0.684	0.486	0.825	0.458	0.267	0.254	0.649	0.654	0.245	0.499	0.694	0.222	0.237	0.341	0.264	0.531	0.273	0.304	0.546	0.499	0.279	0.287	0.206	0.206	0.599	0.339	0.277	0.272	0.311	0.294	0.72	0.674
19:20:01	0.293	0.283	0.25	0.24	0.596	0.796	0.477	0.678	0.418	0.214	0.274	0.303	0.581	0.18	0.525	0.228	0.237	0.685	0.485	0.826	0.457	0.268	0.251	0.653	0.657	0.244	0.507	0.694	0.222	0.243	0.342	0.266	0.53	0.272	0.302	0.547	0.502	0.281	0.292	0.205	0.206	0.59	0.339	0.276	0.271	0.312	0.293	0.72	0.676
19:30:01	0.294	0.283	0.25	0.239	0.6	0.797	0.481	0.681	0.42	0.216	0.272	0.302	0.584	0.179	0.528	0.229	0.273	0.687	0.475	0.827	0.456	0.269	0.25	0.656	0.659	0.242	0.517	0.696	0.223	0.271	0.343	0.266	0.541	0.27	0.3	0.548	0.506	0.28	0.292	0.181	0.206	0.601	0.339	0.276	0.269	0.312	0.291	0.72	0.679
19:40:01	0.294	0.282	0.25	0.237	0.604	0.798	0.476	0.685	0.422	0.217	0.27	0.3	0.588	0.178	0.531	0.228	0.271	0.69	0.478	0.829	0.455	0.27	0.247	0.661	0.66	0.242	0.515	0.697	0.223	0.286	0.343	0.267	0.553	0.269	0.299	0.549	0.51	0.281	0.3	0.177	0.206	0.602	0.34	0.276	0.269	0.313	0.291	0.722	0.682
19:50:01	0.295	0.282	0.25	0.235	0.607	0.801	0.48	0.688	0.425	0.218	0.269	0.298	0.592	0.178	0.533	0.229	0.282	0.691	0.495	0.83	0.454	0.271	0.245	0.665	0.662	0.24	0.527	0.699	0.223	0.294	0.344	0.268	0.548	0.266	0.297	0.551	0.514	0.282	0.299	0.176	0.206	0.613	0.34	0.277	0.267	0.312	0.29	0.722	0.684
20:00:01	0.295	0.282	0.249	0.233	0.61	0.803	0.484	0.691	0.427	0.22	0.266	0.295	0.595	0.178	0.536	0.231	0.284	0.693	0.491	0.831	0.453	0.273	0.243	0.67	0.663	0.244	0.531	0.7	0.223	0.291	0.344	0.268	0.549	0.264	0.295	0.552	0.518	0.282	0.299	0.174	0.207	0.616	0.34	0.276	0.266	0.311	0.288	0.723	0.687
20:10:01	0.296	0.281	0.25	0.231	0.613	0.805	0.484	0.695	0.428	0.262	0.264	0.293	0.599	0.178	0.538	0.239	0.286	0.696	0.49	0.833	0.453	0.274	0.239	0.673	0.665	0.247	0.54	0.702	0.224	0.29	0.345	0.269	0.562	0.264	0.294	0.553	0.523	0.283	0.317	0.174	0.207	0.617	0.34	0.276	0.265	0.31	0.287	0.724	0.69
20:20:01	0.296	0.281	0.249	0.227	0.615	0.808	0.493	0.698	0.43	0.271	0.26	0.29	0.603	0.178	0.54	0.247	0.29	0.697	0.487	0.833	0.451	0.276	0.237	0.677	0.666	0.248	0.548	0.703	0.224	0.29	0.346	0.27	0.572	0.261	0.291	0.554	0.526	0.284	0.315	0.173	0.207	0.61	0.34	0.276	0.264	0.31	0.285	0.725	0.692
20:30:02	0.296	0.279	0.239	0.222	0.618	0.808	0.495	0.701	0.47	0.271	0.256	0.286	0.607	0.178	0.543	0.245	0.295	0.699	0.492	0.834	0.45	0.277	0.234	0.684	0.668	0.25	0.553	0.704	0.224	0.292	0.347	0.272	0.573	0.259	0.289	0.555	0.531	0.284	0.313	0.172	0.207	0.616	0.34	0.276	0.264	0.31	0.283	0.726	0.695
20:40:02	0.296	0.279	0.235	0.219	0.621	0.811	0.508	0.704	0.521	0.269	0.252	0.283	0.611	0.179	0.545	0.263	0.298	0.701	0.492	0.835	0.449	0.279	0.232	0.686	0.67	0.254	0.557	0.706	0.224	0.292	0.347	0.273	0.575	0.255	0.286	0.556	0.534	0.281	0.311	0.172	0.207	0.617	0.339	0.276	0.262	0.309	0.281	0.727	0.698
20:50:02	0.296	0.278	0.238	0.216	0.623	0.813	0.496	0.707	0.544	0.266	0.249	0.279	0.614	0.179	0.547	0.297	0.303	0.702	0.518	0.835	0.448	0.281	0.229	0.691	0.673	0.261	0.563	0.707	0.224	0.291	0.347	0.275	0.574	0.253	0.283	0.557	0.539	0.28	0.311	0.171	0.207	0.629	0.339	0.274	0.261	0.308	0.28	0.728	0.7
21:00:02	0.296	0.275	0.248	0.213	0.625	0.814	0.494	0.711	0.551	0.261	0.244	0.275	0.618	0.18	0.549	0.3	0.304	0.704	0.522	0.836	0.447	0.283	0.226	0.697	0.675	0.266	0.563	0.709	0.224	0.287	0.346	0.278	0.582	0.251	0.281	0.558	0.543	0.281	0.311	0.171	0.207	0.635	0.339	0.274	0.259	0.307	0.277	0.729	0.703
21:10:02	0.296	0.274	0.261	0.21	0.627	0.817	0.499	0.714	0.551	0.256	0.241	0.27	0.622	0.18	0.55	0.297	0.305	0.706	0.535	0.837	0.445	0.285	0.223	0.699	0.678	0.271	0.569	0.71	0.224	0.287	0.346	0.28	0.598	0.247	0.277	0.559	0.546	0.257	0.311	0.17	0.208	0.639	0.337	0.274	0.257	0.304	0.275	0.73	0.705
21:20:02	0.296	0.272	0.272	0.208	0.629	0.817	0.5	0.718	0.55	0.25	0.238	0.264	0.626	0.18	0.551	0.294	0.305	0.709	0.538	0.836	0.443	0.287	0.219	0.704	0.68	0.274	0.563	0.711	0.225	0.285	0.345	0.282	0.604	0.243	0.273	0.559	0.55	0.25	0.312	0.17	0.208	0.644	0.336	0.273	0.254	0.302	0.273	0.731	0.707
21:30:02	0.295	0.269	0.263	0.205	0.631	0.819	0.511	0.72	0.55	0.245	0.235	0.256	0.629	0.181	0.552	0.291	0.304	0.71	0.539	0.835	0.442	0.289	0.216	0.71	0.681	0.276	0.563	0.712	0.225	0.286	0.345	0.285	0.608	0.24	0.269	0.56	0.554	0.247	0.312	0.17	0.208	0.632	0.336	0.272	0.251	0.299	0.27	0.732	0.71
21:40:02	0.294	0.267	0.286	0.203	0.632	0.819	0.511	0.724	0.553	0.239	0.231	0.25	0.633	0.182	0.553	0.286	0.301	0.713	0.54	0.834	0.441	0.291	0.212	0.714	0.683	0.277	0.567	0.713	0.225	0.285	0.345	0.287	0.607	0.235	0.266	0.561	0.558	0.244	0.312	0.17	0.208	0.638	0.334	0.271	0.248	0.297	0.27	0.733	0.713
21:50:02	0.293	0.267	0.278	0.201	0.634	0.822	0.522	0.727	0.556	0.235	0.228	0.244	0.637	0.183	0.554	0.284	0.3	0.715	0.541	0.833	0.44	0.294	0.209	0.718	0.683	0.279	0.572	0.714	0.225	0.283	0.345	0.289	0.61	0.232	0.262	0.562	0.561	0.241	0.311	0.17	0.208	0.643	0.332	0.27	0.244	0.296	0.267	0.734	0.715
22:00:02	0.292	0.266	0.279	0.199	0.636	0.823	0.532	0.73	0.559	0.229	0.224	0.237	0.639	0.184	0.556	0.282	0.297	0.717	0.543	0.832	0.439	0.298	0.207	0.722	0.684	0.28	0.582	0.716	0.225	0.28	0.344	0.291	0.613	0.228	0.256	0.563	0.565	0.24	0.309	0.17	0.208	0.644	0.332	0.269	0.241	0.292	0.266	0.735	0.719
22:10:02	0.29	0.264	0.287	0.197	0.637	0.824	0.524	0.733	0.562	0.224	0.22	0.231	0.642	0.185	0.558	0.28	0.295	0.719	0.544	0.83	0.437	0.301	0.203	0.724	0.684	0.28	0.591	0.717	0.225	0.274	0.344	0.294	0.612	0.223	0.251	0.564	0.568	0.238	0.308	0.17	0.208	0.657	0.33	0.267	0.238	0.286	0.263	0.736	0.721
22:20:02	0.288	0.261	0.295	0.195	0.639	0.823	0.52	0.737	0.565	0.219	0.216	0.225	0.645	0.185	0.558	0.277	0.291	0.721	0.546	0.827	0.437	0.306	0.199	0.728	0.684	0.281	0.605	0.717	0.225	0.268	0.341	0.296	0.624	0.217	0.246	0.565	0.572	0.237	0.306	0.17	0.208	0.647	0.33	0.265	0.234	0.285	0.26	0.738	0.724
22:30:02	0.287	0.26	0.281	0.193	0.641	0.824	0.518	0.74	0.567	0.215	0.212	0.219	0.649	0.186	0.559	0.275	0.288	0.723	0.547	0.823	0.435	0.311	0.196	0.73	0.685	0.283	0.607	0.718	0.225	0.261	0.341	0.298	0.636	0.21	0.242	0.565	0.575	0.235	0.304	0.17	0.208	0.651	0.328	0.264	0.23	0.284	0.258	0.74	0.726
22:40:02	0.285	0.258	0.298	0.192	0.643	0.821	0.515	0.742	0.569	0.21	0.208	0.213	0.652	0.188	0.56	0.273	0.285	0.725	0.549	0.818	0.433	0.318	0.193	0.732	0.685	0.287	0.608	0.719	0.225	0.253	0.338	0.301	0.643	0.203	0.236	0.566	0.578	0.232	0.301	0.17	0.209	0.652	0.326	0.261	0.226	0.281	0.254	0.741	0.729
22:50:02	0.283	0.255	0.312	0.191	0.644	0.834	0.52	0.745	0.571	0.206	0.204	0.208	0.656	0.188	0.56	0.27	0.283	0.727	0.55	0.811	0.431	0.326	0.19	0.737	0.686	0.288	0.61	0.72	0.225	0.249	0.336	0.303	0.649	0.197	0.232	0.566	0.582	0.23	0.3	0.17	0.209	0.658	0.325	0.258	0.221	0.278	0.252	0.743	0.731
23:00:02	0.28	0.253	0.321	0.189	0.646	0.843	0.52	0.748	0.572	0.202	0.201	0.203	0.659	0.189	0.56	0.268	0.281	0.729	0.552	0.802	0.431	0.338	0.188	0.739	0.686	0.287	0.611	0.72	0.225	0.244	0.334	0.305	0.652	0.194	0.228	0.566	0.585	0.228	0.296	0.17	0.208	0.651	0.322	0.255	0.216	0.275	0.249	0.744	0.734
23:10:02	0.277	0.249	0.322	0.188	0.648	0.842	0.536	0.752	0.571	0.198	0.198	0.198	0.662	0.19	0.561	0.263	0.278	0.732	0.554	0.793	0.429	0.345	0.185	0.744	0.687	0.287	0.613	0.722	0.225	0.238	0.333	0.307	0.655	0.191	0.223	0.567	0.589	0.225	0.294	0.17	0.209	0.655	0.321	0.252	0.212	0.27	0.246	0.745	0.737
23:20:02	0.272	0.247	0.322	0.188	0.649	0.833	0.549	0.755	0.569	0.194	0.195	0.192	0.666	0.191	0.561	0.261	0.276	0.735	0.556	0.785	0.428	0.336	0.183	0.746	0.688	0.287	0.616	0.722	0.225	0.232	0.332	0.308	0.657	0.188	0.219	0.568	0.592	0.222	0.291	0.17	0.209	0.673	0.317	0.248	0.206	0.263	0.244	0.746	0.74
23:30:02	0.268	0.244	0.322	0.188	0.651	0.826	0.552	0.758	0.567	0.19	0.192	0.188	0.669	0.192	0.561	0.257	0.273	0.737	0.558	0.776	0.427	0.343	0.181	0.745	0.689	0.285	0.618	0.722	0.225	0.225	0.329	0.31	0.663	0.186	0.213	0.569	0.595	0.22	0.288	0.17	0.209	0.671	0.314	0.244	0.2	0.255	0.239	0.748	0.743
23:40:02	0.264	0.241	0.321	0.186	0.652	0.814	0.55	0.762	0.564	0.188	0.189	0.186	0.673	0.191	0.554	0.252	0.27	0.739	0.559	0.766	0.425	0.344	0.177	0.748	0.689	0.285	0.62	0.722	0.225	0.219	0.329	0.312	0.668	0.185	0.208	0.569	0.598	0.217	0.286	0.17	0.209	0.669	0.309	0.239	0.195	0.247	0.235	0.749	0.745
23:50:02	0.261	0.237	0.32	0.186	0.655	0.805	0.55	0.765	0.562	0.187	0.187	0.184	0.676	0.192	0.558	0.248	0.267	0.741	0.561	0.755	0.423	0.343	0.175	0.747	0.69	0.283	0.622	0.721	0.225	0.212	0.328	0.314	0.673	0.183	0.203	0.569	0.601	0.214	0.283	0.17	0.209	0.668	0.306	0.236	0.192	0.24	0.232	0.751	0.749
1 day, 0:00:02	0.255	0.234	0.32	0.184	0.656	0.794	0.535	0.768	0.554	0.186	0.185	0.183	0.679	0.192	0.558	0.244	0.263	0.743	0.563	0.743	0.421	0.34	0.174	0.749	0.691	0.282	0.624	0.72	0.226	0.203	0.326	0.316	0.683	0.182	0.199	0.57	0.604	0.212	0.278	0.17	0.209	0.668	0.301	0.232	0.19	0.234	0.228	0.752	0.751
[truncated: 47 more columns]

## Sheet: Biolog PM2A substrate list
Biolog plate PM2A carbon source substrate list
Well	Substrate
A1	Negative Control
A2	Chondroitin Sulfate C
A3	α-Cyclodextrin
A4	ß-Cyclodextrin
A5	γ-Cyclodextrin
A6	Dextrin
A7	Gelatin
A8	Glycogen
A9	Inulin
A10	Laminarin
A11	Mannan
A12	Pectin
B1	N-Acetyl-D-Galactosamine
B2	N-Acetyl-Neuraminic Acid
B3	ß-D-Allose
B4	Amygdalin
B5	D-Arabinose
B6	D-Arabitol
B7	L-Arabitol
B8	Arbutin
B9	2-Deoxy-D-Ribose
B10	i-Erythritol
B11	D-Fucose
B12	3-0-ß-D-Galactopyranosyl-D-Arabinose
C1	Gentiobiose
C2	L-Glucose
C3	Lactitol
C4	D-Melezitose
C5	Maltitol
C6	α-Methyl-D-Glucoside
C7	ß-Methyl-D-Galactoside
C8	3-Methyl Glucose
C9	ß-Methyl-D-Glucuronic Acid
C10	α-Methyl-D-Mannoside
C11	ß-Methyl-D-Xyloside
C12	Palatinose
D1	D-Raffinose
D2	Salicin
D3	Sedoheptulosan
D4	L-Sorbose
D5	Stachyose
D6	D-Tagatose
D7	Turanose
D8	Xylitol
D9	N-Acetyl-D-Glucosaminitol
D10	γ-Amino Butyric Acid
D11	δ-Amino Valeric Acid
D12	Butyric Acid
E1	Capric Acid
E2	Caproic Acid
E3	Citraconic Acid
E4	Citramalic Acid
E5	D-Glucosamine
E6	2-Hydroxy Benzoic Acid
E7	4-Hydroxy Benzoic Acid
E8	ß-Hydroxy Butyric Acid
E9	Glycolic Acid
E10	α-Keto-Valeric Acid
E11	Itaconic Acid
E12	5-Keto-D-Gluconic Acid
F1	D-Lactic Acid Methyl Ester
F2	Malonic Acid
F3	Melibionic Acid
F4	Oxalic Acid
F5	Oxalomalic Acid
F6	Quinic Acid
F7	D-Ribono-1,4-Lactone
F8	Sebacic Acid
F9	Sorbic Acid
F10	Succinamic Acid
F11	D-Tartaric Acid
F12	L-Tartaric Acid
G1	Acetamide
G2	L-Alaninamide
G3	N-Acetyl-L-Glutamic Acid
G4	L-Arginine
G5	Glycine
G6	L-Histidine
G7	L-Homoserine
G8	Hydroxy-Lproline
G9	L-Isoleucine
G10	L-Leucine
G11	L-Lysine
G12	L-Methionine
H1	L-Ornithine
H2	L-Phenylalanine
H3	L-Pyroglutamic Acid
H4	L-Valine
H5	D,L-Carnitine
H6	Sec-Butylamine
H7	D,L-Octopamine
H8	Putrescine
H9	Dihydroxy Acetone
H10	2,3-Butanediol
H11	2,3-Butanedione
H12	3-Hydroxy-2-Butanone

## Sheet: Biolog PM2 WT
P. mirabilis HI4320 wild type growth in Biolog plate PM2A. Time is shown as hh:mm:ss. Measurements are OD600.
Time	A1	A2	A3	A4	A5	A6	A7	A8	A9	A10	A11	A12	B1	B2	B3	B4	B5	B6	B7	B8	B9	B10	B11	B12	C1	C2	C3	C4	C5	C6	C7	C8	C9	C10	C11	C12	D1	D2	D3	D4	D5	D6	D7	D8	D9	D10	D11	D12	E1
0:00:00	0.121	0.127	0.124	0.129	0.122	0.125	0.13	0.14	0.28	0.127	0.135	0.147	0.121	0.121	0.122	0.126	0.126	0.124	0.125	0.127	0.124	0.128	0.13	0.135	0.12	0.123	0.125	0.127	0.131	0.121	0.135	0.126	0.131	0.127	0.132	0.126	0.121	0.127	0.136	0.127	0.128	0.124	0.128	0.133	0.139	0.134	0.134	0.126	0.116
0:10:00	0.124	0.128	0.126	0.131	0.124	0.127	0.132	0.141	0.275	0.128	0.136	0.147	0.124	0.124	0.124	0.128	0.128	0.124	0.127	0.13	0.125	0.13	0.132	0.135	0.122	0.126	0.127	0.128	0.132	0.123	0.135	0.129	0.132	0.128	0.133	0.128	0.123	0.129	0.138	0.128	0.13	0.125	0.13	0.134	0.133	0.137	0.136	0.129	0.116
0:20:00	0.127	0.129	0.129	0.133	0.127	0.13	0.135	0.144	0.274	0.131	0.139	0.148	0.127	0.127	0.127	0.13	0.131	0.127	0.129	0.132	0.124	0.133	0.134	0.138	0.125	0.129	0.13	0.131	0.135	0.126	0.137	0.131	0.135	0.131	0.136	0.13	0.126	0.132	0.141	0.131	0.133	0.127	0.132	0.137	0.134	0.14	0.139	0.131	0.114
0:30:00	0.13	0.133	0.132	0.137	0.131	0.133	0.139	0.147	0.277	0.136	0.141	0.151	0.131	0.13	0.131	0.134	0.134	0.132	0.133	0.135	0.124	0.135	0.137	0.141	0.129	0.132	0.133	0.135	0.138	0.13	0.141	0.134	0.138	0.136	0.139	0.132	0.13	0.135	0.143	0.135	0.135	0.129	0.136	0.14	0.137	0.142	0.142	0.135	0.113
0:40:00	0.135	0.135	0.137	0.141	0.135	0.139	0.144	0.151	0.281	0.14	0.144	0.155	0.135	0.136	0.135	0.138	0.138	0.134	0.137	0.14	0.124	0.14	0.141	0.144	0.133	0.137	0.137	0.139	0.142	0.133	0.144	0.139	0.141	0.14	0.143	0.135	0.134	0.139	0.146	0.139	0.14	0.132	0.14	0.144	0.139	0.147	0.147	0.139	0.114
0:50:00	0.139	0.138	0.141	0.146	0.14	0.144	0.15	0.156	0.285	0.144	0.147	0.159	0.139	0.142	0.139	0.144	0.141	0.139	0.142	0.144	0.125	0.145	0.146	0.148	0.138	0.141	0.142	0.144	0.147	0.137	0.148	0.142	0.145	0.144	0.148	0.137	0.139	0.143	0.149	0.143	0.144	0.135	0.144	0.148	0.142	0.152	0.152	0.144	0.116
1:00:00	0.144	0.141	0.146	0.152	0.145	0.15	0.155	0.162	0.29	0.149	0.15	0.164	0.144	0.146	0.143	0.149	0.146	0.144	0.146	0.149	0.125	0.149	0.151	0.152	0.142	0.145	0.147	0.15	0.152	0.141	0.153	0.147	0.149	0.149	0.152	0.14	0.144	0.148	0.152	0.148	0.149	0.138	0.149	0.152	0.146	0.157	0.157	0.148	0.116
1:10:00	0.15	0.146	0.152	0.159	0.151	0.158	0.162	0.169	0.296	0.154	0.153	0.169	0.15	0.152	0.148	0.156	0.15	0.15	0.152	0.154	0.125	0.155	0.156	0.158	0.148	0.151	0.152	0.158	0.158	0.146	0.158	0.152	0.154	0.155	0.158	0.141	0.15	0.153	0.156	0.153	0.155	0.142	0.156	0.158	0.149	0.162	0.161	0.153	0.117
1:20:00	0.156	0.151	0.16	0.166	0.157	0.166	0.169	0.175	0.303	0.161	0.157	0.176	0.157	0.16	0.154	0.163	0.155	0.156	0.159	0.162	0.125	0.161	0.163	0.164	0.154	0.157	0.159	0.166	0.165	0.152	0.165	0.158	0.16	0.161	0.164	0.143	0.157	0.16	0.161	0.159	0.161	0.147	0.162	0.165	0.153	0.169	0.167	0.16	0.116
1:30:00	0.161	0.156	0.167	0.174	0.164	0.175	0.178	0.182	0.311	0.168	0.161	0.182	0.164	0.167	0.158	0.171	0.161	0.163	0.165	0.168	0.126	0.168	0.168	0.172	0.16	0.163	0.164	0.174	0.171	0.157	0.172	0.163	0.166	0.168	0.17	0.145	0.162	0.165	0.165	0.166	0.167	0.153	0.167	0.172	0.157	0.176	0.172	0.164	0.116
1:40:00	0.164	0.158	0.17	0.179	0.169	0.184	0.184	0.189	0.317	0.174	0.165	0.186	0.17	0.173	0.161	0.177	0.165	0.167	0.169	0.172	0.126	0.171	0.172	0.179	0.163	0.166	0.168	0.179	0.174	0.161	0.176	0.167	0.172	0.172	0.174	0.148	0.165	0.169	0.171	0.17	0.17	0.159	0.172	0.175	0.162	0.179	0.175	0.167	0.117
1:50:00	0.165	0.16	0.173	0.184	0.171	0.189	0.189	0.198	0.32	0.179	0.168	0.188	0.175	0.181	0.164	0.18	0.168	0.169	0.172	0.175	0.127	0.173	0.175	0.185	0.166	0.169	0.17	0.184	0.177	0.164	0.178	0.17	0.175	0.174	0.175	0.15	0.167	0.172	0.179	0.173	0.173	0.166	0.176	0.176	0.168	0.18	0.176	0.17	0.118
2:00:00	0.167	0.162	0.175	0.188	0.173	0.195	0.192	0.204	0.322	0.181	0.169	0.189	0.182	0.189	0.167	0.183	0.171	0.171	0.174	0.178	0.127	0.174	0.175	0.191	0.168	0.17	0.172	0.189	0.179	0.165	0.18	0.171	0.176	0.176	0.177	0.153	0.169	0.174	0.186	0.174	0.175	0.17	0.179	0.18	0.171	0.182	0.177	0.172	0.119
2:10:00	0.17	0.164	0.177	0.191	0.176	0.199	0.195	0.207	0.325	0.186	0.17	0.191	0.187	0.196	0.169	0.187	0.174	0.174	0.176	0.181	0.127	0.176	0.176	0.199	0.171	0.172	0.175	0.192	0.181	0.165	0.181	0.172	0.178	0.178	0.18	0.157	0.17	0.175	0.19	0.176	0.177	0.17	0.181	0.181	0.18	0.185	0.178	0.174	0.12
2:20:00	0.173	0.166	0.179	0.195	0.178	0.202	0.199	0.21	0.328	0.191	0.172	0.193	0.194	0.205	0.169	0.191	0.179	0.174	0.178	0.182	0.127	0.176	0.179	0.203	0.173	0.174	0.177	0.194	0.183	0.166	0.184	0.175	0.18	0.18	0.179	0.16	0.172	0.179	0.191	0.178	0.179	0.172	0.183	0.181	0.185	0.187	0.178	0.176	0.121
2:30:00	0.171	0.167	0.181	0.198	0.18	0.205	0.202	0.212	0.33	0.197	0.173	0.193	0.204	0.215	0.171	0.195	0.18	0.173	0.178	0.184	0.128	0.178	0.178	0.213	0.174	0.173	0.179	0.196	0.184	0.166	0.183	0.175	0.179	0.179	0.179	0.163	0.175	0.178	0.195	0.175	0.181	0.173	0.184	0.182	0.177	0.185	0.179	0.176	0.122
2:40:00	0.172	0.168	0.183	0.199	0.182	0.208	0.204	0.214	0.332	0.201	0.174	0.195	0.212	0.226	0.17	0.197	0.181	0.174	0.179	0.187	0.128	0.179	0.177	0.222	0.175	0.172	0.18	0.198	0.185	0.164	0.183	0.174	0.18	0.178	0.179	0.166	0.174	0.177	0.198	0.173	0.182	0.174	0.187	0.181	0.179	0.186	0.179	0.175	0.123
2:50:00	0.172	0.168	0.184	0.201	0.183	0.21	0.207	0.216	0.334	0.205	0.175	0.195	0.222	0.235	0.169	0.199	0.183	0.174	0.179	0.185	0.129	0.179	0.178	0.229	0.178	0.172	0.181	0.199	0.187	0.164	0.183	0.175	0.18	0.178	0.179	0.169	0.173	0.176	0.202	0.173	0.183	0.175	0.187	0.181	0.181	0.185	0.18	0.177	0.124
3:00:00	0.171	0.169	0.185	0.203	0.184	0.211	0.209	0.217	0.336	0.209	0.176	0.196	0.23	0.243	0.169	0.2	0.184	0.173	0.178	0.185	0.129	0.179	0.178	0.237	0.175	0.171	0.181	0.201	0.186	0.164	0.183	0.175	0.18	0.178	0.178	0.171	0.171	0.175	0.206	0.172	0.183	0.175	0.185	0.18	0.181	0.184	0.18	0.177	0.126
3:10:00	0.17	0.17	0.185	0.204	0.185	0.212	0.21	0.219	0.337	0.212	0.177	0.197	0.238	0.251	0.169	0.202	0.184	0.173	0.178	0.185	0.129	0.178	0.178	0.244	0.173	0.17	0.181	0.203	0.183	0.163	0.183	0.176	0.179	0.178	0.178	0.172	0.17	0.174	0.21	0.172	0.184	0.175	0.185	0.179	0.181	0.184	0.18	0.177	0.128
3:20:00	0.169	0.171	0.186	0.204	0.186	0.213	0.211	0.22	0.338	0.215	0.177	0.197	0.247	0.258	0.168	0.202	0.184	0.172	0.177	0.184	0.129	0.177	0.178	0.247	0.172	0.17	0.179	0.202	0.181	0.163	0.182	0.176	0.178	0.178	0.177	0.173	0.168	0.174	0.215	0.172	0.186	0.175	0.185	0.179	0.181	0.183	0.181	0.177	0.13
3:30:00	0.169	0.171	0.187	0.205	0.186	0.214	0.213	0.221	0.339	0.218	0.178	0.198	0.256	0.266	0.167	0.203	0.183	0.172	0.177	0.182	0.129	0.176	0.177	0.246	0.171	0.169	0.177	0.199	0.179	0.163	0.182	0.176	0.178	0.178	0.177	0.174	0.167	0.173	0.22	0.171	0.186	0.175	0.185	0.178	0.181	0.182	0.181	0.177	0.132
3:40:00	0.168	0.171	0.188	0.205	0.187	0.214	0.214	0.221	0.34	0.221	0.179	0.198	0.266	0.275	0.166	0.203	0.183	0.171	0.176	0.181	0.129	0.176	0.177	0.245	0.17	0.168	0.176	0.196	0.179	0.162	0.182	0.176	0.177	0.178	0.177	0.174	0.166	0.173	0.225	0.171	0.186	0.174	0.185	0.177	0.18	0.181	0.18	0.178	0.134
3:50:00	0.167	0.172	0.188	0.206	0.188	0.215	0.216	0.222	0.341	0.224	0.18	0.198	0.275	0.284	0.165	0.203	0.183	0.171	0.175	0.18	0.129	0.175	0.177	0.244	0.17	0.168	0.175	0.194	0.178	0.162	0.181	0.176	0.177	0.177	0.177	0.174	0.166	0.172	0.23	0.17	0.185	0.174	0.185	0.177	0.179	0.181	0.18	0.18	0.137
4:00:00	0.167	0.172	0.187	0.207	0.188	0.215	0.218	0.223	0.342	0.227	0.18	0.198	0.284	0.293	0.164	0.203	0.183	0.171	0.175	0.179	0.129	0.175	0.176	0.243	0.17	0.168	0.174	0.192	0.177	0.162	0.181	0.176	0.176	0.177	0.176	0.174	0.165	0.172	0.237	0.17	0.185	0.174	0.186	0.177	0.179	0.18	0.18	0.179	0.14
4:10:00	0.166	0.173	0.186	0.208	0.189	0.216	0.22	0.223	0.342	0.23	0.181	0.199	0.295	0.301	0.164	0.202	0.183	0.17	0.175	0.179	0.129	0.174	0.176	0.242	0.169	0.167	0.173	0.19	0.177	0.161	0.181	0.176	0.176	0.176	0.176	0.174	0.165	0.172	0.245	0.169	0.184	0.174	0.186	0.177	0.178	0.179	0.179	0.18	0.141
4:20:00	0.166	0.173	0.186	0.208	0.19	0.216	0.222	0.224	0.343	0.233	0.181	0.199	0.307	0.311	0.163	0.201	0.183	0.17	0.175	0.178	0.129	0.174	0.176	0.242	0.169	0.167	0.172	0.189	0.176	0.161	0.181	0.176	0.176	0.176	0.176	0.174	0.165	0.171	0.252	0.169	0.184	0.174	0.186	0.177	0.178	0.183	0.18	0.181	0.141
4:30:00	0.166	0.174	0.184	0.206	0.19	0.216	0.224	0.224	0.342	0.235	0.182	0.2	0.318	0.322	0.162	0.201	0.182	0.17	0.173	0.178	0.129	0.174	0.176	0.242	0.168	0.166	0.171	0.189	0.175	0.16	0.181	0.175	0.175	0.175	0.176	0.173	0.165	0.172	0.262	0.167	0.189	0.174	0.186	0.177	0.177	0.186	0.179	0.181	0.141
4:40:00	0.166	0.174	0.18	0.204	0.191	0.217	0.225	0.225	0.343	0.239	0.181	0.2	0.329	0.333	0.162	0.199	0.184	0.169	0.174	0.177	0.129	0.174	0.175	0.248	0.169	0.167	0.171	0.187	0.175	0.16	0.181	0.178	0.176	0.175	0.179	0.173	0.165	0.171	0.273	0.168	0.195	0.173	0.187	0.176	0.178	0.189	0.178	0.181	0.143
4:50:00	0.165	0.174	0.18	0.202	0.192	0.218	0.229	0.225	0.344	0.243	0.182	0.2	0.34	0.341	0.161	0.199	0.184	0.169	0.174	0.177	0.129	0.173	0.175	0.255	0.168	0.167	0.17	0.186	0.174	0.16	0.181	0.18	0.175	0.175	0.182	0.173	0.164	0.171	0.285	0.167	0.2	0.173	0.187	0.177	0.178	0.193	0.178	0.181	0.142
5:00:00	0.165	0.173	0.179	0.199	0.191	0.22	0.23	0.226	0.345	0.246	0.182	0.2	0.352	0.348	0.161	0.198	0.184	0.169	0.173	0.177	0.129	0.173	0.174	0.26	0.168	0.167	0.17	0.186	0.173	0.16	0.181	0.181	0.175	0.175	0.186	0.173	0.164	0.17	0.299	0.167	0.202	0.173	0.187	0.176	0.178	0.197	0.177	0.183	0.141
5:10:00	0.165	0.174	0.179	0.197	0.189	0.221	0.232	0.226	0.344	0.248	0.182	0.201	0.362	0.354	0.16	0.198	0.185	0.169	0.173	0.176	0.129	0.173	0.174	0.268	0.168	0.167	0.172	0.185	0.173	0.159	0.181	0.183	0.175	0.174	0.192	0.172	0.164	0.17	0.314	0.167	0.204	0.172	0.187	0.176	0.178	0.202	0.177	0.185	0.14
5:20:00	0.165	0.173	0.178	0.195	0.186	0.222	0.235	0.227	0.344	0.251	0.182	0.201	0.372	0.359	0.16	0.197	0.185	0.169	0.172	0.176	0.13	0.172	0.173	0.275	0.168	0.167	0.174	0.184	0.173	0.159	0.18	0.185	0.175	0.174	0.2	0.172	0.164	0.17	0.331	0.166	0.206	0.172	0.187	0.175	0.178	0.205	0.177	0.187	0.14
5:30:00	0.165	0.173	0.177	0.194	0.183	0.222	0.238	0.228	0.343	0.253	0.182	0.201	0.383	0.364	0.16	0.198	0.186	0.168	0.172	0.176	0.13	0.172	0.173	0.28	0.167	0.167	0.175	0.184	0.173	0.158	0.18	0.188	0.175	0.173	0.208	0.172	0.165	0.169	0.348	0.167	0.208	0.171	0.186	0.175	0.178	0.208	0.176	0.186	0.14
5:40:00	0.164	0.173	0.176	0.192	0.181	0.223	0.241	0.229	0.342	0.254	0.183	0.202	0.393	0.369	0.161	0.197	0.186	0.168	0.172	0.176	0.13	0.172	0.172	0.284	0.167	0.168	0.176	0.183	0.173	0.158	0.18	0.189	0.174	0.173	0.215	0.172	0.168	0.169	0.366	0.166	0.21	0.172	0.186	0.175	0.178	0.209	0.176	0.185	0.14
5:50:00	0.164	0.174	0.176	0.191	0.179	0.223	0.245	0.229	0.34	0.255	0.183	0.202	0.402	0.374	0.161	0.198	0.187	0.168	0.175	0.175	0.13	0.172	0.172	0.287	0.167	0.168	0.178	0.182	0.178	0.157	0.18	0.191	0.174	0.173	0.221	0.171	0.177	0.169	0.388	0.166	0.212	0.173	0.185	0.174	0.18	0.208	0.175	0.186	0.138
6:00:00	0.163	0.174	0.175	0.189	0.178	0.224	0.248	0.23	0.339	0.257	0.183	0.202	0.412	0.378	0.161	0.197	0.188	0.168	0.177	0.175	0.129	0.171	0.171	0.288	0.167	0.168	0.179	0.182	0.184	0.157	0.179	0.192	0.174	0.172	0.228	0.172	0.182	0.169	0.407	0.166	0.213	0.175	0.184	0.173	0.18	0.206	0.174	0.186	0.138
6:10:00	0.163	0.175	0.174	0.188	0.176	0.226	0.25	0.23	0.337	0.261	0.183	0.202	0.42	0.382	0.161	0.197	0.188	0.167	0.177	0.175	0.129	0.171	0.171	0.29	0.167	0.169	0.18	0.181	0.194	0.157	0.179	0.194	0.174	0.172	0.233	0.175	0.189	0.168	0.424	0.166	0.215	0.178	0.183	0.173	0.18	0.204	0.174	0.185	0.138
6:20:00	0.163	0.175	0.173	0.187	0.175	0.228	0.25	0.231	0.336	0.267	0.183	0.202	0.43	0.386	0.161	0.196	0.189	0.167	0.179	0.175	0.129	0.17	0.17	0.292	0.167	0.17	0.181	0.181	0.202	0.156	0.18	0.196	0.173	0.172	0.237	0.179	0.197	0.168	0.437	0.166	0.216	0.183	0.182	0.173	0.181	0.199	0.173	0.186	0.137
6:30:00	0.163	0.175	0.173	0.186	0.174	0.231	0.253	0.232	0.335	0.27	0.183	0.202	0.438	0.389	0.161	0.196	0.189	0.167	0.181	0.174	0.129	0.17	0.17	0.295	0.167	0.17	0.183	0.18	0.207	0.156	0.18	0.198	0.173	0.172	0.24	0.184	0.205	0.168	0.448	0.166	0.218	0.19	0.181	0.172	0.181	0.193	0.173	0.188	0.136
6:40:00	0.164	0.176	0.172	0.185	0.174	0.232	0.255	0.233	0.334	0.267	0.183	0.203	0.446	0.393	0.162	0.196	0.191	0.166	0.182	0.174	0.129	0.17	0.169	0.297	0.167	0.171	0.185	0.18	0.21	0.155	0.179	0.201	0.173	0.172	0.243	0.193	0.211	0.167	0.456	0.166	0.22	0.199	0.18	0.172	0.181	0.188	0.172	0.191	0.136
6:50:00	0.164	0.176	0.172	0.184	0.173	0.231	0.256	0.233	0.334	0.258	0.183	0.203	0.453	0.397	0.162	0.196	0.192	0.166	0.184	0.174	0.129	0.169	0.169	0.3	0.167	0.172	0.187	0.179	0.211	0.155	0.18	0.204	0.173	0.171	0.246	0.202	0.216	0.167	0.463	0.166	0.221	0.21	0.179	0.172	0.18	0.184	0.172	0.193	0.136
7:00:00	0.164	0.177	0.172	0.183	0.172	0.245	0.257	0.234	0.333	0.245	0.184	0.203	0.46	0.402	0.162	0.195	0.193	0.166	0.186	0.173	0.129	0.169	0.168	0.305	0.167	0.173	0.189	0.179	0.212	0.155	0.182	0.207	0.172	0.171	0.248	0.21	0.219	0.166	0.467	0.166	0.223	0.221	0.177	0.171	0.179	0.18	0.171	0.195	0.136
7:10:00	0.164	0.178	0.171	0.182	0.171	0.241	0.259	0.235	0.332	0.232	0.184	0.203	0.466	0.407	0.162	0.194	0.194	0.166	0.187	0.172	0.129	0.168	0.169	0.312	0.166	0.173	0.187	0.178	0.208	0.154	0.187	0.205	0.172	0.17	0.251	0.216	0.218	0.166	0.471	0.165	0.225	0.231	0.176	0.171	0.18	0.179	0.171	0.197	0.136
7:20:00	0.164	0.178	0.171	0.182	0.171	0.234	0.26	0.236	0.332	0.228	0.184	0.203	0.474	0.418	0.163	0.194	0.196	0.165	0.193	0.173	0.129	0.168	0.168	0.314	0.167	0.176	0.193	0.177	0.211	0.155	0.191	0.214	0.172	0.17	0.251	0.224	0.225	0.165	0.475	0.166	0.226	0.235	0.174	0.171	0.178	0.176	0.17	0.195	0.135
7:30:00	0.164	0.179	0.17	0.181	0.171	0.226	0.262	0.237	0.331	0.225	0.184	0.203	0.482	0.43	0.164	0.194	0.198	0.166	0.197	0.172	0.129	0.168	0.167	0.317	0.168	0.177	0.195	0.177	0.21	0.155	0.197	0.217	0.172	0.172	0.251	0.229	0.227	0.165	0.478	0.166	0.228	0.238	0.173	0.171	0.178	0.175	0.17	0.196	0.135
7:40:00	0.164	0.179	0.17	0.181	0.17	0.217	0.263	0.238	0.331	0.222	0.184	0.203	0.492	0.443	0.166	0.194	0.199	0.176	0.202	0.172	0.129	0.167	0.167	0.319	0.168	0.179	0.197	0.176	0.208	0.155	0.203	0.22	0.171	0.18	0.252	0.233	0.229	0.165	0.481	0.166	0.229	0.241	0.172	0.171	0.178	0.174	0.17	0.199	0.135
7:50:00	0.164	0.18	0.17	0.18	0.17	0.209	0.263	0.239	0.331	0.224	0.184	0.204	0.506	0.454	0.167	0.193	0.202	0.189	0.207	0.172	0.129	0.167	0.166	0.32	0.169	0.181	0.199	0.176	0.206	0.156	0.211	0.223	0.171	0.189	0.253	0.236	0.231	0.165	0.484	0.167	0.231	0.244	0.171	0.171	0.177	0.173	0.169	0.199	0.135
8:00:00	0.164	0.181	0.169	0.18	0.169	0.202	0.264	0.24	0.331	0.25	0.184	0.204	0.52	0.465	0.169	0.194	0.205	0.203	0.213	0.176	0.129	0.167	0.166	0.322	0.17	0.184	0.201	0.176	0.204	0.158	0.22	0.227	0.171	0.2	0.254	0.24	0.232	0.164	0.487	0.167	0.233	0.248	0.17	0.17	0.177	0.172	0.169	0.199	0.134
8:10:00	0.164	0.181	0.169	0.179	0.169	0.196	0.264	0.241	0.331	0.262	0.184	0.204	0.536	0.478	0.171	0.193	0.207	0.216	0.217	0.181	0.13	0.166	0.166	0.322	0.171	0.186	0.203	0.175	0.2	0.161	0.227	0.231	0.172	0.212	0.254	0.242	0.233	0.164	0.49	0.168	0.234	0.251	0.169	0.17	0.177	0.172	0.169	0.197	0.134
8:20:00	0.165	0.183	0.169	0.179	0.168	0.191	0.265	0.242	0.331	0.268	0.185	0.204	0.549	0.49	0.174	0.193	0.211	0.226	0.223	0.187	0.13	0.166	0.165	0.322	0.172	0.189	0.206	0.181	0.197	0.164	0.234	0.234	0.179	0.222	0.254	0.245	0.235	0.165	0.493	0.169	0.236	0.254	0.169	0.17	0.176	0.171	0.168	0.195	0.134
8:30:00	0.164	0.183	0.168	0.178	0.168	0.189	0.265	0.243	0.333	0.272	0.185	0.205	0.565	0.5	0.176	0.193	0.215	0.234	0.228	0.191	0.131	0.166	0.165	0.322	0.173	0.192	0.209	0.198	0.194	0.168	0.241	0.238	0.183	0.23	0.255	0.248	0.236	0.192	0.495	0.171	0.238	0.257	0.168	0.169	0.175	0.171	0.168	0.193	0.134
8:40:01	0.165	0.184	0.168	0.177	0.168	0.189	0.265	0.244	0.335	0.274	0.185	0.205	0.577	0.507	0.179	0.192	0.219	0.24	0.231	0.196	0.131	0.166	0.165	0.322	0.174	0.195	0.212	0.214	0.19	0.172	0.248	0.24	0.188	0.236	0.256	0.25	0.238	0.21	0.498	0.172	0.239	0.26	0.167	0.169	0.174	0.17	0.168	0.19	0.134
8:50:01	0.165	0.186	0.167	0.177	0.167	0.195	0.265	0.245	0.336	0.275	0.184	0.206	0.588	0.512	0.183	0.192	0.223	0.244	0.235	0.201	0.131	0.165	0.164	0.323	0.176	0.199	0.215	0.229	0.187	0.176	0.254	0.243	0.189	0.241	0.256	0.252	0.24	0.219	0.5	0.174	0.24	0.263	0.167	0.168	0.173	0.17	0.167	0.187	0.134
9:00:01	0.165	0.187	0.167	0.177	0.167	0.2	0.265	0.246	0.337	0.275	0.184	0.207	0.601	0.519	0.186	0.191	0.228	0.246	0.239	0.206	0.132	0.169	0.164	0.324	0.178	0.203	0.219	0.238	0.183	0.181	0.259	0.245	0.192	0.246	0.257	0.254	0.241	0.223	0.502	0.175	0.242	0.265	0.166	0.168	0.172	0.17	0.167	0.185	0.134
9:10:01	0.165	0.189	0.167	0.176	0.167	0.204	0.264	0.246	0.337	0.274	0.184	0.207	0.612	0.524	0.19	0.191	0.232	0.246	0.241	0.211	0.132	0.18	0.164	0.325	0.179	0.207	0.222	0.245	0.183	0.187	0.262	0.248	0.196	0.249	0.257	0.256	0.243	0.224	0.504	0.177	0.243	0.267	0.166	0.167	0.172	0.169	0.167	0.183	0.134
9:20:01	0.166	0.19	0.166	0.176	0.167	0.206	0.263	0.247	0.338	0.274	0.185	0.209	0.627	0.528	0.193	0.191	0.237	0.246	0.244	0.215	0.133	0.191	0.164	0.326	0.181	0.211	0.226	0.251	0.197	0.193	0.263	0.25	0.2	0.251	0.258	0.258	0.245	0.225	0.505	0.179	0.245	0.269	0.165	0.168	0.171	0.169	0.167	0.186	0.135
9:30:01	0.166	0.191	0.166	0.175	0.168	0.206	0.263	0.247	0.338	0.275	0.185	0.211	0.639	0.531	0.196	0.191	0.241	0.245	0.246	0.22	0.134	0.201	0.164	0.326	0.183	0.216	0.228	0.257	0.209	0.199	0.263	0.252	0.204	0.253	0.259	0.259	0.246	0.223	0.506	0.181	0.246	0.271	0.165	0.17	0.17	0.169	0.166	0.185	0.135
9:40:01	0.167	0.192	0.166	0.175	0.168	0.204	0.263	0.247	0.339	0.275	0.185	0.212	0.645	0.534	0.2	0.19	0.245	0.242	0.247	0.224	0.134	0.21	0.164	0.327	0.186	0.22	0.231	0.262	0.218	0.206	0.26	0.253	0.217	0.255	0.259	0.26	0.248	0.221	0.507	0.183	0.247	0.272	0.165	0.169	0.17	0.169	0.166	0.178	0.134
9:50:01	0.168	0.194	0.166	0.175	0.168	0.202	0.262	0.248	0.339	0.276	0.185	0.213	0.649	0.537	0.202	0.19	0.249	0.24	0.249	0.228	0.135	0.217	0.164	0.328	0.189	0.224	0.233	0.267	0.226	0.211	0.256	0.255	0.234	0.257	0.26	0.26	0.25	0.22	0.507	0.185	0.248	0.273	0.164	0.168	0.169	0.169	0.166	0.174	0.134
10:00:01	0.169	0.194	0.165	0.174	0.169	0.199	0.261	0.248	0.338	0.277	0.186	0.214	0.652	0.541	0.205	0.189	0.252	0.236	0.25	0.233	0.136	0.223	0.164	0.329	0.193	0.228	0.234	0.272	0.232	0.218	0.25	0.256	0.244	0.258	0.261	0.261	0.251	0.219	0.508	0.188	0.249	0.274	0.164	0.168	0.168	0.169	0.166	0.174	0.134
10:10:01	0.17	0.196	0.165	0.174	0.169	0.196	0.26	0.249	0.337	0.279	0.186	0.216	0.656	0.545	0.208	0.19	0.254	0.233	0.252	0.237	0.138	0.228	0.165	0.329	0.196	0.231	0.236	0.275	0.236	0.223	0.244	0.258	0.239	0.259	0.262	0.261	0.253	0.219	0.51	0.191	0.25	0.275	0.164	0.167	0.168	0.169	0.165	0.174	0.134
10:20:01	0.171	0.199	0.165	0.173	0.17	0.194	0.26	0.25	0.337	0.28	0.187	0.217	0.659	0.548	0.211	0.189	0.256	0.228	0.253	0.24	0.139	0.232	0.165	0.33	0.2	0.234	0.238	0.279	0.241	0.228	0.239	0.259	0.234	0.26	0.263	0.261	0.255	0.219	0.511	0.193	0.25	0.277	0.164	0.167	0.167	0.168	0.165	0.174	0.134
10:30:01	0.17	0.204	0.164	0.172	0.171	0.191	0.259	0.25	0.336	0.276	0.187	0.218	0.662	0.551	0.217	0.185	0.257	0.217	0.253	0.241	0.141	0.234	0.163	0.332	0.205	0.235	0.237	0.284	0.246	0.237	0.244	0.262	0.231	0.261	0.263	0.26	0.259	0.225	0.512	0.201	0.251	0.277	0.164	0.166	0.166	0.169	0.165	0.173	0.134
10:40:01	0.173	0.207	0.164	0.175	0.172	0.189	0.257	0.251	0.335	0.282	0.188	0.219	0.666	0.554	0.216	0.189	0.261	0.22	0.256	0.246	0.143	0.24	0.166	0.331	0.209	0.239	0.24	0.284	0.247	0.238	0.257	0.262	0.223	0.263	0.264	0.261	0.258	0.221	0.514	0.198	0.251	0.278	0.163	0.166	0.166	0.168	0.165	0.173	0.134
10:50:01	0.174	0.209	0.164	0.178	0.174	0.187	0.257	0.251	0.334	0.283	0.188	0.22	0.67	0.557	0.219	0.189	0.264	0.216	0.258	0.25	0.145	0.243	0.166	0.332	0.213	0.241	0.241	0.287	0.25	0.242	0.263	0.263	0.219	0.264	0.265	0.26	0.26	0.223	0.515	0.202	0.252	0.279	0.163	0.166	0.166	0.168	0.165	0.174	0.134
11:00:01	0.176	0.211	0.164	0.182	0.176	0.185	0.257	0.25	0.333	0.284	0.189	0.222	0.673	0.561	0.222	0.189	0.267	0.213	0.259	0.254	0.147	0.245	0.167	0.332	0.218	0.242	0.242	0.289	0.253	0.246	0.268	0.264	0.216	0.265	0.266	0.26	0.262	0.224	0.515	0.204	0.252	0.28	0.162	0.165	0.165	0.168	0.165	0.174	0.134
11:10:01	0.178	0.213	0.164	0.186	0.178	0.183	0.256	0.25	0.335	0.285	0.19	0.223	0.676	0.563	0.224	0.189	0.27	0.21	0.261	0.254	0.15	0.247	0.167	0.332	0.222	0.243	0.242	0.29	0.255	0.249	0.271	0.265	0.242	0.266	0.267	0.26	0.263	0.225	0.516	0.208	0.253	0.281	0.162	0.165	0.167	0.168	0.164	0.174	0.134
11:20:01	0.18	0.214	0.163	0.189	0.181	0.181	0.256	0.251	0.34	0.285	0.191	0.223	0.68	0.567	0.227	0.189	0.274	0.206	0.263	0.255	0.152	0.249	0.168	0.332	0.226	0.244	0.243	0.291	0.257	0.253	0.272	0.267	0.257	0.268	0.268	0.26	0.265	0.227	0.516	0.211	0.253	0.282	0.162	0.165	0.17	0.168	0.164	0.174	0.134
11:30:01	0.182	0.215	0.163	0.192	0.183	0.18	0.255	0.252	0.345	0.286	0.192	0.224	0.683	0.571	0.229	0.189	0.277	0.216	0.264	0.257	0.155	0.251	0.169	0.332	0.23	0.246	0.244	0.292	0.259	0.256	0.273	0.268	0.265	0.269	0.269	0.26	0.266	0.228	0.516	0.214	0.254	0.283	0.162	0.165	0.175	0.168	0.164	0.174	0.135
11:40:01	0.184	0.217	0.163	0.193	0.187	0.179	0.255	0.254	0.348	0.287	0.192	0.225	0.685	0.574	0.231	0.189	0.281	0.225	0.266	0.259	0.158	0.253	0.17	0.332	0.234	0.247	0.244	0.293	0.261	0.259	0.273	0.269	0.269	0.27	0.27	0.261	0.268	0.23	0.517	0.217	0.254	0.284	0.162	0.165	0.181	0.168	0.164	0.174	0.134
11:50:01	0.184	0.219	0.163	0.192	0.192	0.178	0.257	0.255	0.352	0.286	0.193	0.226	0.688	0.577	0.236	0.185	0.284	0.227	0.266	0.261	0.16	0.254	0.167	0.334	0.239	0.247	0.244	0.295	0.264	0.264	0.272	0.272	0.27	0.271	0.27	0.26	0.271	0.237	0.516	0.226	0.255	0.285	0.199	0.164	0.183	0.169	0.164	0.174	0.134
12:00:01	0.187	0.221	0.162	0.192	0.197	0.177	0.256	0.257	0.355	0.288	0.194	0.227	0.691	0.58	0.238	0.185	0.288	0.236	0.268	0.263	0.163	0.256	0.168	0.334	0.243	0.249	0.245	0.296	0.266	0.266	0.273	0.273	0.27	0.273	0.271	0.262	0.272	0.239	0.516	0.229	0.257	0.285	0.221	0.165	0.188	0.169	0.175	0.174	0.134
12:10:01	0.191	0.221	0.162	0.193	0.199	0.177	0.255	0.259	0.359	0.291	0.195	0.228	0.694	0.583	0.238	0.191	0.292	0.249	0.271	0.266	0.166	0.258	0.173	0.333	0.245	0.251	0.247	0.295	0.267	0.267	0.275	0.274	0.271	0.275	0.272	0.263	0.272	0.235	0.517	0.226	0.258	0.286	0.239	0.165	0.199	0.168	0.221	0.175	0.134
12:20:01	0.193	0.222	0.162	0.193	0.203	0.176	0.255	0.261	0.362	0.292	0.196	0.229	0.697	0.584	0.24	0.191	0.296	0.254	0.272	0.267	0.169	0.259	0.175	0.333	0.249	0.253	0.248	0.296	0.269	0.269	0.275	0.275	0.271	0.276	0.273	0.265	0.273	0.238	0.517	0.23	0.259	0.288	0.253	0.165	0.202	0.169	0.225	0.175	0.134
12:30:01	0.196	0.224	0.162	0.192	0.208	0.176	0.255	0.264	0.364	0.293	0.197	0.23	0.699	0.585	0.242	0.192	0.3	0.256	0.272	0.27	0.172	0.261	0.176	0.333	0.252	0.254	0.249	0.296	0.271	0.271	0.276	0.277	0.271	0.278	0.274	0.266	0.274	0.239	0.518	0.232	0.26	0.288	0.265	0.165	0.204	0.169	0.212	0.175	0.134
12:40:01	0.199	0.226	0.162	0.192	0.213	0.175	0.255	0.266	0.366	0.295	0.198	0.231	0.701	0.587	0.243	0.193	0.303	0.258	0.272	0.27	0.175	0.263	0.177	0.333	0.256	0.255	0.25	0.297	0.273	0.274	0.277	0.278	0.272	0.279	0.274	0.269	0.275	0.242	0.518	0.235	0.261	0.29	0.274	0.165	0.203	0.169	0.22	0.175	0.133
12:50:01	0.201	0.229	0.162	0.189	0.22	0.174	0.258	0.268	0.367	0.295	0.199	0.231	0.702	0.587	0.248	0.189	0.307	0.255	0.269	0.272	0.178	0.264	0.174	0.334	0.259	0.256	0.25	0.298	0.275	0.277	0.277	0.28	0.27	0.281	0.275	0.271	0.278	0.25	0.518	0.245	0.262	0.291	0.279	0.164	0.196	0.169	0.21	0.175	0.133
13:00:01	0.206	0.23	0.162	0.192	0.223	0.175	0.259	0.271	0.369	0.298	0.2	0.232	0.704	0.588	0.247	0.196	0.31	0.261	0.271	0.274	0.18	0.266	0.181	0.332	0.261	0.258	0.253	0.298	0.276	0.278	0.279	0.281	0.272	0.282	0.275	0.274	0.277	0.247	0.519	0.241	0.263	0.291	0.285	0.165	0.2	0.169	0.203	0.175	0.133
13:10:01	0.208	0.235	0.161	0.188	0.232	0.174	0.263	0.269	0.37	0.299	0.201	0.233	0.705	0.589	0.251	0.191	0.313	0.258	0.266	0.275	0.183	0.268	0.177	0.334	0.263	0.259	0.253	0.298	0.279	0.281	0.279	0.282	0.27	0.284	0.276	0.276	0.28	0.255	0.519	0.251	0.264	0.292	0.288	0.164	0.191	0.17	0.204	0.175	0.133
13:20:01	0.213	0.236	0.161	0.192	0.233	0.174	0.263	0.271	0.371	0.302	0.202	0.234	0.708	0.591	0.25	0.199	0.316	0.263	0.268	0.277	0.185	0.27	0.184	0.331	0.264	0.261	0.255	0.299	0.28	0.281	0.281	0.283	0.273	0.285	0.276	0.279	0.279	0.252	0.519	0.246	0.265	0.293	0.293	0.165	0.192	0.17	0.199	0.175	0.133
13:30:01	0.215	0.241	0.161	0.188	0.24	0.173	0.267	0.266	0.373	0.302	0.203	0.235	0.709	0.592	0.254	0.195	0.319	0.261	0.262	0.278	0.189	0.271	0.181	0.334	0.266	0.262	0.255	0.299	0.282	0.284	0.282	0.285	0.271	0.287	0.277	0.282	0.281	0.259	0.52	0.256	0.267	0.294	0.294	0.165	0.184	0.17	0.201	0.175	0.134
13:40:01	0.22	0.243	0.161	0.193	0.242	0.174	0.265	0.263	0.374	0.305	0.205	0.238	0.711	0.593	0.254	0.203	0.321	0.266	0.264	0.28	0.19	0.273	0.188	0.329	0.268	0.264	0.257	0.299	0.282	0.285	0.284	0.286	0.274	0.288	0.278	0.283	0.281	0.257	0.521	0.251	0.267	0.294	0.297	0.165	0.186	0.17	0.196	0.176	0.134
13:50:01	0.222	0.248	0.161	0.189	0.247	0.173	0.269	0.253	0.375	0.306	0.207	0.241	0.712	0.594	0.258	0.199	0.324	0.265	0.258	0.281	0.194	0.275	0.185	0.332	0.269	0.265	0.258	0.3	0.284	0.288	0.285	0.288	0.272	0.289	0.278	0.286	0.283	0.264	0.521	0.261	0.269	0.296	0.297	0.165	0.179	0.17	0.197	0.176	0.134
14:00:01	0.227	0.25	0.161	0.194	0.25	0.173	0.267	0.245	0.376	0.309	0.209	0.246	0.715	0.594	0.258	0.208	0.324	0.269	0.26	0.283	0.195	0.276	0.193	0.326	0.271	0.267	0.26	0.3	0.285	0.288	0.286	0.289	0.275	0.29	0.278	0.282	0.282	0.261	0.522	0.256	0.27	0.297	0.3	0.166	0.18	0.171	0.191	0.176	0.134
14:10:01	0.23	0.253	0.161	0.194	0.253	0.173	0.268	0.244	0.377	0.312	0.212	0.251	0.716	0.596	0.26	0.212	0.325	0.27	0.257	0.284	0.197	0.278	0.195	0.325	0.273	0.269	0.262	0.301	0.287	0.29	0.287	0.29	0.276	0.292	0.279	0.279	0.283	0.264	0.523	0.259	0.272	0.297	0.301	0.166	0.178	0.185	0.188	0.176	0.134
14:20:01	0.233	0.258	0.161	0.195	0.256	0.173	0.269	0.243	0.378	0.314	0.214	0.256	0.718	0.596	0.261	0.215	0.326	0.271	0.255	0.286	0.199	0.279	0.197	0.324	0.274	0.27	0.263	0.302	0.288	0.291	0.289	0.291	0.276	0.293	0.279	0.275	0.284	0.266	0.523	0.261	0.273	0.298	0.302	0.166	0.176	0.193	0.185	0.176	0.134
14:30:01	0.236	0.263	0.16	0.191	0.258	0.172	0.273	0.243	0.38	0.315	0.217	0.262	0.718	0.597	0.265	0.212	0.328	0.271	0.247	0.287	0.202	0.281	0.194	0.327	0.275	0.271	0.263	0.302	0.289	0.294	0.289	0.293	0.274	0.294	0.279	0.274	0.286	0.273	0.523	0.271	0.274	0.299	0.302	0.166	0.172	0.216	0.186	0.176	0.134
14:40:01	0.24	0.268	0.16	0.192	0.26	0.172	0.273	0.243	0.381	0.317	0.219	0.267	0.72	0.598	0.266	0.216	0.328	0.272	0.277	0.288	0.203	0.283	0.197	0.326	0.276	0.273	0.265	0.304	0.291	0.296	0.291	0.294	0.275	0.295	0.28	0.264	0.286	0.274	0.524	0.272	0.275	0.3	0.303	0.219	0.17	0.172	0.183	0.176	0.134
14:50:01	0.244	0.272	0.16	0.192	0.26	0.172	0.271	0.244	0.383	0.32	0.222	0.272	0.721	0.599	0.268	0.222	0.328	0.274	0.281	0.29	0.204	0.284	0.2	0.323	0.277	0.274	0.266	0.305	0.292	0.298	0.292	0.295	0.276	0.297	0.28	0.252	0.286	0.276	0.524	0.274	0.276	0.301	0.304	0.238	0.169	0.171	0.181	0.176	0.134
15:00:01	0.248	0.278	0.16	0.193	0.26	0.172	0.27	0.247	0.384	0.323	0.224	0.276	0.723	0.6	0.269	0.229	0.327	0.275	0.285	0.291	0.205	0.286	0.203	0.322	0.278	0.275	0.268	0.306	0.293	0.299	0.293	0.296	0.277	0.298	0.28	0.239	0.287	0.279	0.524	0.277	0.278	0.302	0.305	0.252	0.168	0.171	0.179	0.176	0.134
15:10:01	0.251	0.284	0.16	0.194	0.26	0.172	0.269	0.25	0.386	0.325	0.227	0.28	0.724	0.602	0.271	0.236	0.325	0.277	0.288	0.293	0.206	0.287	0.207	0.319	0.279	0.276	0.269	0.306	0.294	0.301	0.295	0.297	0.277	0.299	0.28	0.226	0.287	0.28	0.525	0.279	0.279	0.303	0.305	0.262	0.167	0.171	0.177	0.177	0.134
15:20:01	0.254	0.29	0.16	0.194	0.26	0.172	0.268	0.256	0.387	0.328	0.23	0.282	0.726	0.603	0.273	0.244	0.322	0.279	0.291	0.294	0.207	0.289	0.21	0.316	0.281	0.278	0.271	0.308	0.295	0.302	0.296	0.299	0.278	0.3	0.28	0.214	0.287	0.282	0.526	0.282	0.28	0.304	0.307	0.265	0.166	0.171	0.176	0.178	0.134
15:30:01	0.257	0.297	0.16	0.195	0.26	0.172	0.267	0.264	0.389	0.33	0.232	0.284	0.728	0.603	0.274	0.253	0.32	0.28	0.294	0.296	0.207	0.29	0.214	0.314	0.282	0.279	0.272	0.309	0.296	0.304	0.297	0.3	0.279	0.301	0.28	0.203	0.287	0.283	0.526	0.283	0.281	0.305	0.307	0.258	0.166	0.171	0.175	0.178	0.134
15:40:01	0.259	0.303	0.16	0.196	0.259	0.171	0.266	0.276	0.39	0.332	0.234	0.284	0.73	0.6	0.276	0.26	0.318	0.282	0.296	0.298	0.207	0.291	0.217	0.313	0.283	0.281	0.274	0.31	0.297	0.305	0.298	0.3	0.279	0.302	0.279	0.194	0.287	0.284	0.528	0.285	0.282	0.306	0.308	0.253	0.165	0.171	0.174	0.177	0.133
15:50:01	0.261	0.31	0.16	0.197	0.258	0.171	0.266	0.288	0.392	0.334	0.237	0.284	0.732	0.599	0.277	0.268	0.315	0.283	0.297	0.3	0.208	0.292	0.221	0.311	0.285	0.282	0.275	0.31	0.298	0.306	0.299	0.301	0.28	0.302	0.279	0.186	0.288	0.286	0.528	0.289	0.283	0.306	0.309	0.245	0.165	0.171	0.173	0.178	0.133
16:00:01	0.262	0.317	0.159	0.198	0.257	0.171	0.266	0.301	0.393	0.335	0.239	0.284	0.734	0.598	0.279	0.274	0.311	0.285	0.299	0.302	0.209	0.294	0.225	0.31	0.286	0.283	0.277	0.312	0.299	0.307	0.3	0.302	0.28	0.304	0.278	0.179	0.288	0.286	0.529	0.291	0.284	0.307	0.309	0.236	0.164	0.171	0.173	0.178	0.134
16:10:01	0.264	0.324	0.159	0.199	0.255	0.171	0.265	0.312	0.395	0.337	0.241	0.281	0.736	0.598	0.28	0.28	0.308	0.286	0.3	0.304	0.208	0.295	0.229	0.306	0.288	0.284	0.278	0.313	0.3	0.309	0.302	0.303	0.281	0.304	0.278	0.173	0.288	0.287	0.53	0.294	0.285	0.309	0.31	0.224	0.226	0.171	0.172	0.178	0.133
16:20:01	0.265	0.332	0.159	0.2	0.254	0.171	0.265	0.319	0.396	0.338	0.244	0.279	0.738	0.599	0.282	0.283	0.306	0.287	0.302	0.306	0.208	0.296	0.232	0.304	0.289	0.285	0.28	0.314	0.301	0.31	0.303	0.303	0.282	0.305	0.277	0.169	0.288	0.288	0.531	0.297	0.286	0.309	0.31	0.213	0.247	0.171	0.172	0.178	0.134
16:30:01	0.267	0.34	0.159	0.201	0.252	0.171	0.264	0.323	0.397	0.339	0.246	0.276	0.74	0.598	0.283	0.286	0.304	0.289	0.303	0.307	0.208	0.297	0.236	0.302	0.29	0.286	0.281	0.314	0.302	0.311	0.304	0.304	0.282	0.306	0.276	0.166	0.288	0.289	0.531	0.301	0.286	0.31	0.311	0.205	0.245	0.172	0.172	0.178	0.133
16:40:01	0.268	0.349	0.159	0.202	0.251	0.171	0.264	0.323	0.399	0.34	0.248	0.273	0.741	0.599	0.285	0.288	0.301	0.29	0.304	0.308	0.209	0.298	0.239	0.299	0.292	0.287	0.283	0.316	0.303	0.313	0.305	0.305	0.283	0.307	0.275	0.163	0.288	0.29	0.532	0.303	0.287	0.31	0.312	0.199	0.224	0.172	0.172	0.178	0.133
16:50:01	0.269	0.356	0.158	0.203	0.25	0.171	0.264	0.323	0.4	0.342	0.251	0.269	0.743	0.6	0.286	0.291	0.3	0.291	0.305	0.31	0.209	0.299	0.243	0.297	0.293	0.288	0.284	0.317	0.304	0.314	0.306	0.305	0.284	0.307	0.274	0.16	0.288	0.29	0.533	0.306	0.287	0.311	0.313	0.194	0.202	0.172	0.171	0.178	0.133
17:00:01	0.27	0.362	0.158	0.195	0.243	0.17	0.266	0.325	0.402	0.342	0.254	0.257	0.744	0.598	0.286	0.294	0.303	0.292	0.305	0.311	0.205	0.299	0.25	0.295	0.295	0.29	0.285	0.319	0.305	0.315	0.307	0.306	0.284	0.307	0.279	0.158	0.288	0.29	0.533	0.3	0.289	0.311	0.313	0.197	0.183	0.172	0.17	0.179	0.133
17:10:01	0.272	0.377	0.158	0.204	0.247	0.171	0.264	0.319	0.402	0.344	0.255	0.261	0.746	0.6	0.289	0.296	0.297	0.293	0.307	0.313	0.21	0.301	0.249	0.294	0.295	0.29	0.287	0.319	0.306	0.316	0.308	0.306	0.285	0.309	0.271	0.157	0.288	0.291	0.535	0.31	0.289	0.312	0.314	0.188	0.179	0.172	0.17	0.178	0.133
17:20:01	0.274	0.38	0.158	0.209	0.24	0.173	0.258	0.318	0.4	0.344	0.257	0.256	0.748	0.599	0.287	0.302	0.285	0.295	0.308	0.314	0.205	0.302	0.255	0.286	0.297	0.29	0.288	0.321	0.307	0.315	0.309	0.307	0.288	0.309	0.272	0.156	0.285	0.288	0.536	0.305	0.29	0.312	0.314	0.186	0.173	0.173	0.17	0.179	0.134
17:30:01	0.275	0.391	0.158	0.21	0.239	0.177	0.259	0.317	0.402	0.345	0.26	0.252	0.75	0.601	0.288	0.305	0.284	0.296	0.309	0.315	0.206	0.303	0.257	0.285	0.298	0.291	0.289	0.322	0.308	0.316	0.31	0.307	0.289	0.31	0.271	0.156	0.285	0.288	0.537	0.308	0.29	0.313	0.314	0.185	0.172	0.173	0.169	0.179	0.134
17:40:01	0.276	0.409	0.158	0.207	0.243	0.18	0.264	0.314	0.404	0.346	0.262	0.249	0.749	0.6	0.292	0.306	0.292	0.296	0.311	0.317	0.211	0.304	0.257	0.289	0.298	0.291	0.29	0.323	0.309	0.319	0.311	0.307	0.289	0.311	0.267	0.155	0.287	0.292	0.537	0.319	0.29	0.314	0.316	0.182	0.172	0.173	0.171	0.178	0.133
17:50:01	0.277	0.413	0.158	0.214	0.234	0.178	0.258	0.317	0.402	0.346	0.264	0.245	0.752	0.599	0.291	0.319	0.28	0.298	0.311	0.318	0.206	0.304	0.262	0.282	0.299	0.292	0.291	0.325	0.309	0.318	0.312	0.308	0.291	0.311	0.268	0.155	0.284	0.288	0.539	0.313	0.291	0.314	0.315	0.181	0.171	0.174	0.17	0.179	0.134
18:00:01	0.278	0.432	0.158	0.21	0.238	0.179	0.264	0.315	0.406	0.348	0.266	0.242	0.751	0.6	0.294	0.335	0.288	0.298	0.313	0.319	0.211	0.305	0.263	0.286	0.3	0.292	0.292	0.326	0.31	0.321	0.313	0.308	0.291	0.313	0.265	0.155	0.286	0.293	0.54	0.325	0.291	0.315	0.317	0.179	0.172	0.174	0.171	0.178	0.133
18:10:01	0.279	0.445	0.158	0.211	0.235	0.178	0.263	0.317	0.406	0.348	0.268	0.238	0.752	0.6	0.295	0.344	0.288	0.299	0.314	0.32	0.21	0.305	0.265	0.285	0.3	0.292	0.293	0.327	0.311	0.321	0.314	0.308	0.293	0.313	0.263	0.155	0.285	0.292	0.54	0.326	0.291	0.315	0.318	0.178	0.172	0.174	0.171	0.178	0.132
18:20:01	0.28	0.449	0.158	0.217	0.228	0.176	0.257	0.321	0.404	0.347	0.269	0.234	0.753	0.599	0.293	0.345	0.278	0.3	0.314	0.32	0.204	0.305	0.268	0.278	0.301	0.292	0.294	0.327	0.311	0.319	0.314	0.308	0.292	0.313	0.265	0.155	0.282	0.288	0.542	0.32	0.292	0.315	0.317	0.179	0.172	0.174	0.17	0.179	0.133
18:30:01	0.281	0.468	0.157	0.214	0.231	0.176	0.263	0.321	0.407	0.349	0.271	0.232	0.753	0.601	0.297	0.346	0.284	0.301	0.316	0.322	0.208	0.306	0.278	0.282	0.302	0.293	0.295	0.328	0.312	0.323	0.315	0.308	0.294	0.314	0.261	0.155	0.284	0.292	0.542	0.332	0.292	0.317	0.319	0.176	0.172	0.174	0.172	0.178	0.132
18:40:01	0.282	0.479	0.157	0.216	0.228	0.175	0.263	0.323	0.407	0.35	0.273	0.23	0.754	0.599	0.298	0.344	0.283	0.301	0.317	0.322	0.208	0.307	0.289	0.281	0.302	0.293	0.296	0.33	0.312	0.323	0.316	0.308	0.293	0.315	0.259	0.155	0.283	0.292	0.543	0.334	0.293	0.317	0.319	0.176	0.172	0.175	0.172	0.178	0.133
18:50:01	0.283	0.488	0.157	0.218	0.225	0.173	0.262	0.325	0.407	0.35	0.275	0.227	0.755	0.603	0.298	0.341	0.283	0.303	0.317	0.323	0.207	0.307	0.296	0.28	0.302	0.293	0.296	0.33	0.312	0.324	0.317	0.308	0.291	0.315	0.257	0.155	0.283	0.292	0.544	0.335	0.292	0.317	0.32	0.176	0.173	0.175	0.172	0.178	0.132
19:00:01	0.284	0.498	0.157	0.22	0.223	0.172	0.262	0.326	0.407	0.351	0.277	0.224	0.755	0.604	0.299	0.338	0.282	0.303	0.318	0.324	0.207	0.307	0.299	0.278	0.303	0.293	0.297	0.331	0.313	0.324	0.317	0.308	0.287	0.316	0.255	0.155	0.282	0.291	0.545	0.337	0.292	0.318	0.32	0.176	0.173	0.175	0.172	0.178	0.132
19:10:01	0.285	0.507	0.157	0.223	0.221	0.172	0.262	0.329	0.407	0.351	0.278	0.221	0.755	0.606	0.3	0.334	0.282	0.304	0.319	0.324	0.206	0.307	0.299	0.277	0.303	0.293	0.298	0.332	0.313	0.325	0.318	0.307	0.282	0.316	0.253	0.155	0.281	0.291	0.546	0.339	0.292	0.318	0.321	0.175	0.173	0.175	0.17	0.178	0.132
19:20:01	0.286	0.504	0.157	0.231	0.213	0.171	0.256	0.331	0.403	0.349	0.279	0.217	0.758	0.608	0.297	0.323	0.271	0.306	0.318	0.324	0.2	0.306	0.301	0.272	0.303	0.293	0.299	0.333	0.313	0.322	0.319	0.306	0.269	0.316	0.255	0.156	0.277	0.285	0.548	0.331	0.294	0.317	0.32	0.174	0.174	0.176	0.171	0.179	0.133
19:30:01	0.287	0.523	0.157	0.229	0.216	0.171	0.262	0.332	0.407	0.353	0.281	0.216	0.757	0.612	0.3	0.327	0.281	0.306	0.32	0.325	0.205	0.307	0.299	0.275	0.303	0.292	0.299	0.333	0.313	0.326	0.319	0.305	0.266	0.317	0.25	0.155	0.28	0.29	0.548	0.342	0.296	0.319	0.321	0.174	0.173	0.176	0.17	0.178	0.132
19:40:01	0.288	0.53	0.157	0.232	0.214	0.17	0.261	0.335	0.406	0.353	0.283	0.214	0.758	0.613	0.3	0.325	0.28	0.307	0.321	0.326	0.205	0.307	0.299	0.274	0.303	0.292	0.3	0.334	0.314	0.326	0.32	0.304	0.255	0.317	0.248	0.155	0.278	0.289	0.549	0.344	0.297	0.319	0.322	0.174	0.173	0.176	0.17	0.178	0.132
19:50:01	0.288	0.537	0.157	0.236	0.211	0.17	0.261	0.336	0.405	0.353	0.284	0.211	0.759	0.615	0.301	0.322	0.281	0.308	0.321	0.325	0.203	0.307	0.299	0.273	0.303	0.291	0.3	0.335	0.314	0.327	0.321	0.302	0.243	0.317	0.246	0.155	0.277	0.288	0.55	0.344	0.298	0.319	0.322	0.174	0.173	0.176	0.17	0.178	0.132
20:00:01	0.289	0.545	0.157	0.239	0.209	0.17	0.26	0.339	0.405	0.353	0.285	0.209	0.76	0.615	0.302	0.32	0.28	0.309	0.322	0.325	0.203	0.307	0.3	0.272	0.304	0.29	0.3	0.336	0.314	0.327	0.321	0.3	0.232	0.317	0.245	0.155	0.275	0.287	0.551	0.345	0.298	0.319	0.322	0.173	0.173	0.176	0.169	0.178	0.132
20:10:01	0.29	0.55	0.157	0.242	0.206	0.17	0.259	0.342	0.405	0.353	0.287	0.206	0.762	0.616	0.302	0.318	0.279	0.309	0.322	0.325	0.201	0.307	0.3	0.271	0.303	0.289	0.3	0.336	0.314	0.327	0.321	0.299	0.221	0.318	0.243	0.155	0.275	0.286	0.552	0.349	0.298	0.32	0.322	0.173	0.174	0.176	0.172	0.177	0.132
20:20:01	0.291	0.556	0.157	0.247	0.204	0.17	0.259	0.344	0.404	0.353	0.288	0.204	0.763	0.617	0.302	0.316	0.28	0.31	0.323	0.325	0.2	0.306	0.3	0.27	0.303	0.289	0.3	0.336	0.315	0.328	0.322	0.297	0.212	0.318	0.241	0.156	0.272	0.284	0.552	0.349	0.297	0.32	0.322	0.173	0.174	0.176	0.172	0.178	0.132
20:30:01	0.292	0.563	0.157	0.253	0.201	0.17	0.258	0.346	0.404	0.353	0.289	0.202	0.765	0.618	0.302	0.315	0.28	0.311	0.323	0.324	0.199	0.306	0.3	0.27	0.302	0.288	0.3	0.337	0.315	0.328	0.322	0.294	0.204	0.318	0.239	0.156	0.271	0.282	0.553	0.351	0.296	0.319	0.322	0.174	0.174	0.176	0.171	0.178	0.132
20:40:01	0.294	0.569	0.157	0.257	0.2	0.17	0.257	0.349	0.402	0.352	0.29	0.2	0.767	0.617	0.302	0.311	0.278	0.312	0.323	0.324	0.198	0.305	0.301	0.269	0.302	0.287	0.3	0.338	0.315	0.328	0.322	0.292	0.196	0.318	0.237	0.156	0.27	0.281	0.555	0.352	0.296	0.319	0.322	0.173	0.174	0.177	0.171	0.177	0.132
20:50:01	0.295	0.575	0.157	0.261	0.199	0.17	0.255	0.352	0.402	0.352	0.291	0.198	0.769	0.618	0.302	0.309	0.278	0.312	0.323	0.324	0.197	0.304	0.302	0.268	0.301	0.286	0.3	0.338	0.315	0.328	0.323	0.29	0.19	0.318	0.236	0.156	0.267	0.278	0.555	0.353	0.295	0.319	0.322	0.172	0.174	0.177	0.171	0.177	0.132
21:00:01	0.296	0.581	0.157	0.265	0.198	0.17	0.254	0.354	0.401	0.351	0.292	0.197	0.771	0.619	0.302	0.307	0.278	0.313	0.324	0.324	0.195	0.303	0.302	0.267	0.301	0.285	0.299	0.339	0.315	0.328	0.323	0.287	0.185	0.317	0.233	0.156	0.266	0.276	0.557	0.354	0.294	0.319	0.321	0.172	0.174	0.177	0.171	0.177	0.132
21:10:01	0.297	0.587	0.157	0.271	0.197	0.17	0.253	0.356	0.399	0.35	0.293	0.195	0.772	0.619	0.302	0.305	0.279	0.313	0.324	0.323	0.194	0.303	0.302	0.266	0.3	0.285	0.299	0.339	0.315	0.328	0.323	0.285	0.181	0.317	0.23	0.156	0.264	0.274	0.558	0.356	0.293	0.319	0.321	0.172	0.175	0.177	0.171	0.177	0.132
21:20:01	0.298	0.593	0.157	0.276	0.196	0.17	0.251	0.359	0.398	0.349	0.293	0.194	0.773	0.619	0.302	0.302	0.278	0.314	0.324	0.322	0.193	0.301	0.303	0.266	0.299	0.284	0.299	0.34	0.315	0.328	0.323	0.282	0.178	0.317	0.229	0.156	0.261	0.27	0.559	0.355	0.293	0.318	0.321	0.172	0.175	0.177	0.172	0.177	0.132
21:30:01	0.299	0.598	0.157	0.28	0.195	0.17	0.249	0.361	0.397	0.347	0.293	0.192	0.773	0.621	0.302	0.299	0.279	0.315	0.325	0.321	0.192	0.3	0.303	0.265	0.299	0.283	0.299	0.34	0.315	0.327	0.323	0.279	0.176	0.316	0.226	0.156	0.259	0.267	0.56	0.357	0.292	0.318	0.321	0.172	0.175	0.177	0.172	0.177	0.132
21:40:01	0.3	0.602	0.157	0.283	0.194	0.17	0.247	0.363	0.396	0.347	0.293	0.191	0.774	0.624	0.301	0.297	0.28	0.315	0.325	0.32	0.19	0.299	0.302	0.264	0.297	0.282	0.298	0.34	0.314	0.326	0.323	0.276	0.173	0.316	0.224	0.156	0.257	0.264	0.561	0.358	0.291	0.317	0.32	0.172	0.175	0.177	0.172	0.177	0.132
21:50:01	0.301	0.607	0.157	0.291	0.192	0.17	0.244	0.365	0.394	0.344	0.292	0.189	0.77	0.625	0.301	0.293	0.278	0.316	0.325	0.318	0.188	0.297	0.302	0.264	0.296	0.281	0.298	0.341	0.314	0.325	0.323	0.272	0.171	0.316	0.223	0.157	0.254	0.26	0.562	0.358	0.29	0.316	0.32	0.171	0.175	0.177	0.172	0.177	0.132
22:00:01	0.302	0.612	0.157	0.295	0.191	0.17	0.243	0.367	0.392	0.343	0.291	0.188	0.767	0.635	0.3	0.291	0.279	0.316	0.325	0.316	0.186	0.296	0.302	0.264	0.295	0.28	0.297	0.341	0.314	0.325	0.323	0.269	0.17	0.314	0.22	0.157	0.252	0.256	0.562	0.359	0.289	0.316	0.32	0.172	0.175	0.177	0.172	0.177	0.132
22:10:01	0.303	0.616	0.157	0.298	0.19	0.171	0.24	0.368	0.39	0.341	0.29	0.186	0.761	0.641	0.299	0.288	0.281	0.317	0.324	0.313	0.184	0.294	0.302	0.264	0.293	0.279	0.296	0.341	0.313	0.324	0.323	0.267	0.169	0.313	0.217	0.157	0.249	0.251	0.564	0.361	0.287	0.315	0.319	0.172	0.175	0.177	0.172	0.177	0.132
22:20:01	0.304	0.622	0.158	0.302	0.189	0.171	0.238	0.369	0.389	0.34	0.288	0.185	0.76	0.644	0.3	0.286	0.283	0.317	0.324	0.312	0.182	0.292	0.301	0.264	0.292	0.278	0.296	0.341	0.312	0.322	0.322	0.264	0.168	0.312	0.214	0.157	0.245	0.244	0.564	0.36	0.286	0.314	0.318	0.173	0.175	0.177	0.172	0.177	0.132
22:30:01	0.305	0.626	0.158	0.306	0.188	0.171	0.237	0.37	0.387	0.339	0.288	0.184	0.761	0.646	0.299	0.282	0.284	0.317	0.324	0.311	0.179	0.291	0.3	0.263	0.291	0.277	0.295	0.341	0.312	0.322	0.322	0.261	0.168	0.311	0.211	0.157	0.243	0.24	0.565	0.36	0.284	0.314	0.318	0.173	0.175	0.177	0.173	0.177	0.132
22:40:01	0.306	0.631	0.158	0.31	0.186	0.171	0.235	0.372	0.384	0.337	0.287	0.183	0.761	0.647	0.298	0.278	0.283	0.318	0.324	0.309	0.177	0.289	0.299	0.263	0.29	0.276	0.294	0.342	0.311	0.32	0.321	0.257	0.168	0.31	0.21	0.157	0.239	0.236	0.566	0.36	0.281	0.312	0.317	0.173	0.175	0.177	0.173	0.177	0.132
22:50:01	0.306	0.636	0.158	0.313	0.185	0.171	0.234	0.372	0.381	0.336	0.287	0.182	0.763	0.649	0.297	0.275	0.286	0.318	0.324	0.307	0.175	0.287	0.297	0.263	0.288	0.274	0.293	0.342	0.311	0.319	0.32	0.255	0.167	0.308	0.206	0.157	0.236	0.232	0.567	0.36	0.279	0.311	0.316	0.174	0.175	0.177	0.173	0.177	0.132
23:00:01	0.307	0.639	0.158	0.316	0.183	0.171	0.232	0.373	0.378	0.334	0.286	0.181	0.763	0.65	0.297	0.274	0.289	0.319	0.323	0.306	0.173	0.285	0.296	0.263	0.287	0.273	0.292	0.341	0.31	0.318	0.319	0.252	0.167	0.307	0.204	0.158	0.234	0.229	0.567	0.361	0.277	0.31	0.314	0.174	0.175	0.177	0.173	0.177	0.132
23:10:01	0.307	0.644	0.158	0.317	0.182	0.172	0.231	0.373	0.374	0.334	0.285	0.18	0.764	0.652	0.297	0.271	0.291	0.319	0.32	0.304	0.171	0.282	0.294	0.263	0.285	0.27	0.292	0.341	0.309	0.316	0.319	0.249	0.167	0.305	0.201	0.158	0.23	0.225	0.568	0.36	0.275	0.309	0.313	0.175	0.175	0.177	0.173	0.177	0.132
23:20:01	0.308	0.647	0.158	0.32	0.18	0.172	0.229	0.374	0.367	0.331	0.284	0.18	0.762	0.651	0.296	0.267	0.291	0.319	0.319	0.301	0.168	0.28	0.292	0.263	0.282	0.268	0.291	0.341	0.307	0.314	0.318	0.246	0.168	0.302	0.2	0.158	0.227	0.222	0.57	0.36	0.271	0.307	0.311	0.175	0.175	0.177	0.174	0.177	0.132
23:30:01	0.309	0.65	0.159	0.322	0.179	0.172	0.228	0.374	0.36	0.329	0.283	0.179	0.763	0.652	0.294	0.262	0.294	0.319	0.319	0.297	0.161	0.276	0.29	0.263	0.279	0.266	0.29	0.341	0.306	0.312	0.317	0.242	0.168	0.3	0.197	0.158	0.224	0.219	0.57	0.36	0.266	0.305	0.309	0.175	0.175	0.177	0.174	0.177	0.132
23:40:01	0.309	0.653	0.159	0.324	0.178	0.172	0.227	0.374	0.354	0.327	0.281	0.178	0.763	0.654	0.293	0.26	0.297	0.319	0.318	0.294	0.157	0.273	0.288	0.263	0.275	0.263	0.288	0.34	0.305	0.309	0.315	0.239	0.168	0.297	0.195	0.159	0.221	0.216	0.571	0.361	0.258	0.304	0.307	0.175	0.175	0.177	0.174	0.177	0.132
23:50:01	0.309	0.656	0.159	0.325	0.176	0.172	0.225	0.373	0.349	0.324	0.28	0.177	0.764	0.654	0.292	0.256	0.299	0.319	0.317	0.29	0.155	0.27	0.285	0.263	0.269	0.261	0.287	0.34	0.303	0.307	0.313	0.234	0.168	0.294	0.192	0.159	0.218	0.214	0.572	0.36	0.246	0.302	0.304	0.176	0.175	0.177	0.174	0.177	0.132
24:00:01	0.309	0.658	0.159	0.327	0.174	0.173	0.224	0.373	0.344	0.321	0.279	0.176	0.763	0.652	0.29	0.251	0.299	0.32	0.316	0.286	0.151	0.266	0.283	0.263	0.265	0.257	0.286	0.34	0.302	0.304	0.311	0.229	0.169	0.29	0.191	0.159	0.214	0.211	0.573	0.361	0.238	0.299	0.302	0.176	0.175	0.177	0.174	0.177	0.132
[truncated: 47 more columns]

## Sheet: Biolog PM2 PMI1570 xapB
P. mirabilis HI4320 PMI1570 xapB growth in Biolog plate PM2A. Time is shown as hh:mm:ss. Measurements are OD600.
Time	A1	A2	A3	A4	A5	A6	A7	A8	A9	A10	A11	A12	B1	B2	B3	B4	B5	B6	B7	B8	B9	B10	B11	B12	C1	C2	C3	C4	C5	C6	C7	C8	C9	C10	C11	C12	D1	D2	D3	D4	D5	D6	D7	D8	D9	D10	D11	D12	E1
0:00:00	0.122	0.136	0.132	0.131	0.127	0.129	0.132	0.129	0.323	0.138	0.144	0.145	0.122	0.124	0.134	0.129	0.128	0.124	0.137	0.131	0.135	0.133	0.142	0.144	0.124	0.123	0.13	0.141	0.137	0.127	0.127	0.13	0.132	0.134	0.124	0.132	0.128	0.127	0.141	0.126	0.134	0.131	0.131	0.132	0.138	0.127	0.138	0.13	0.159
0:10:00	0.123	0.135	0.133	0.131	0.127	0.13	0.134	0.131	0.311	0.139	0.143	0.143	0.124	0.123	0.134	0.129	0.131	0.125	0.136	0.132	0.134	0.133	0.142	0.144	0.124	0.124	0.131	0.14	0.14	0.126	0.127	0.13	0.132	0.133	0.125	0.132	0.13	0.127	0.14	0.127	0.134	0.132	0.131	0.133	0.138	0.128	0.139	0.131	0.131
0:20:00	0.125	0.135	0.135	0.133	0.129	0.132	0.135	0.134	0.307	0.141	0.145	0.144	0.126	0.126	0.135	0.131	0.132	0.127	0.137	0.134	0.133	0.135	0.144	0.145	0.127	0.126	0.133	0.141	0.142	0.129	0.129	0.132	0.133	0.135	0.127	0.133	0.132	0.13	0.142	0.129	0.137	0.133	0.133	0.134	0.139	0.13	0.141	0.133	0.129
0:30:00	0.129	0.137	0.138	0.137	0.132	0.134	0.138	0.137	0.308	0.144	0.147	0.148	0.129	0.129	0.137	0.134	0.135	0.13	0.14	0.138	0.132	0.137	0.146	0.147	0.13	0.128	0.135	0.143	0.144	0.136	0.132	0.135	0.136	0.137	0.131	0.135	0.135	0.133	0.144	0.132	0.139	0.134	0.135	0.137	0.14	0.133	0.143	0.138	0.126
0:40:00	0.132	0.14	0.141	0.141	0.135	0.138	0.142	0.142	0.311	0.147	0.149	0.151	0.133	0.133	0.14	0.136	0.137	0.134	0.143	0.141	0.132	0.14	0.149	0.149	0.134	0.132	0.138	0.146	0.147	0.134	0.135	0.138	0.139	0.141	0.134	0.137	0.138	0.136	0.147	0.136	0.143	0.136	0.139	0.14	0.143	0.137	0.146	0.143	0.124
0:50:00	0.136	0.142	0.145	0.145	0.139	0.142	0.147	0.147	0.316	0.152	0.151	0.155	0.137	0.137	0.144	0.141	0.14	0.138	0.146	0.145	0.131	0.144	0.153	0.153	0.138	0.136	0.142	0.15	0.151	0.138	0.139	0.142	0.142	0.145	0.138	0.139	0.142	0.14	0.149	0.139	0.147	0.138	0.143	0.144	0.145	0.141	0.15	0.149	0.124
1:00:00	0.14	0.146	0.149	0.15	0.144	0.148	0.152	0.152	0.322	0.156	0.154	0.16	0.141	0.143	0.147	0.147	0.143	0.142	0.15	0.149	0.131	0.148	0.157	0.157	0.142	0.14	0.146	0.154	0.156	0.142	0.144	0.145	0.145	0.149	0.143	0.141	0.146	0.144	0.152	0.144	0.151	0.141	0.147	0.148	0.148	0.145	0.154	0.154	0.124
1:10:00	0.145	0.149	0.153	0.157	0.148	0.153	0.159	0.158	0.325	0.16	0.157	0.165	0.144	0.147	0.151	0.152	0.147	0.148	0.154	0.155	0.131	0.152	0.162	0.16	0.146	0.145	0.151	0.16	0.158	0.147	0.148	0.15	0.15	0.154	0.148	0.143	0.151	0.147	0.155	0.148	0.155	0.146	0.152	0.153	0.151	0.15	0.159	0.159	0.123
1:20:00	0.151	0.153	0.158	0.163	0.154	0.16	0.166	0.164	0.332	0.165	0.16	0.171	0.15	0.153	0.156	0.158	0.151	0.154	0.16	0.16	0.131	0.157	0.167	0.164	0.152	0.151	0.157	0.166	0.164	0.151	0.154	0.155	0.155	0.16	0.153	0.146	0.157	0.153	0.158	0.153	0.161	0.15	0.158	0.159	0.154	0.156	0.163	0.164	0.122
1:30:00	0.156	0.159	0.165	0.171	0.162	0.168	0.174	0.172	0.341	0.171	0.164	0.177	0.158	0.161	0.161	0.167	0.156	0.159	0.165	0.167	0.131	0.164	0.173	0.171	0.159	0.158	0.163	0.174	0.172	0.156	0.162	0.161	0.16	0.166	0.159	0.147	0.163	0.16	0.162	0.159	0.168	0.154	0.165	0.165	0.159	0.162	0.169	0.17	0.122
1:40:00	0.161	0.164	0.172	0.18	0.169	0.177	0.183	0.18	0.349	0.178	0.168	0.184	0.165	0.168	0.165	0.175	0.16	0.166	0.172	0.176	0.131	0.17	0.178	0.178	0.165	0.164	0.169	0.183	0.178	0.162	0.168	0.166	0.167	0.173	0.166	0.148	0.169	0.166	0.167	0.166	0.174	0.159	0.17	0.172	0.163	0.168	0.175	0.175	0.121
1:50:00	0.165	0.167	0.176	0.188	0.174	0.185	0.19	0.187	0.355	0.184	0.173	0.189	0.172	0.174	0.168	0.182	0.165	0.17	0.176	0.182	0.131	0.173	0.181	0.185	0.169	0.166	0.173	0.19	0.183	0.166	0.173	0.17	0.173	0.179	0.17	0.15	0.172	0.169	0.173	0.171	0.177	0.166	0.175	0.175	0.168	0.17	0.178	0.18	0.122
2:00:00	0.165	0.169	0.178	0.194	0.176	0.19	0.195	0.196	0.358	0.188	0.176	0.19	0.176	0.182	0.17	0.187	0.167	0.171	0.177	0.185	0.131	0.174	0.183	0.19	0.171	0.168	0.175	0.195	0.185	0.167	0.174	0.172	0.176	0.182	0.171	0.152	0.175	0.171	0.179	0.174	0.18	0.174	0.179	0.176	0.174	0.172	0.18	0.181	0.122
2:10:00	0.167	0.17	0.181	0.198	0.179	0.195	0.198	0.203	0.361	0.192	0.177	0.193	0.183	0.191	0.171	0.19	0.169	0.173	0.177	0.187	0.131	0.175	0.184	0.195	0.173	0.171	0.177	0.199	0.188	0.167	0.176	0.173	0.177	0.185	0.173	0.154	0.177	0.173	0.185	0.177	0.183	0.177	0.181	0.177	0.178	0.174	0.182	0.182	0.122
2:20:00	0.168	0.172	0.184	0.2	0.182	0.197	0.201	0.205	0.364	0.196	0.178	0.194	0.187	0.198	0.172	0.193	0.173	0.175	0.18	0.189	0.131	0.178	0.185	0.202	0.175	0.171	0.179	0.202	0.189	0.167	0.179	0.173	0.179	0.187	0.175	0.155	0.179	0.176	0.193	0.177	0.185	0.18	0.183	0.179	0.18	0.176	0.183	0.183	0.123
2:30:00	0.168	0.174	0.186	0.203	0.184	0.199	0.202	0.207	0.366	0.199	0.179	0.195	0.194	0.206	0.174	0.196	0.175	0.175	0.18	0.191	0.131	0.177	0.184	0.207	0.179	0.172	0.18	0.203	0.19	0.168	0.179	0.175	0.18	0.189	0.176	0.157	0.18	0.178	0.195	0.176	0.188	0.181	0.184	0.179	0.182	0.176	0.182	0.186	0.123
2:40:00	0.168	0.175	0.188	0.206	0.187	0.202	0.204	0.209	0.368	0.204	0.181	0.196	0.203	0.213	0.175	0.199	0.176	0.176	0.182	0.194	0.131	0.178	0.184	0.213	0.179	0.172	0.182	0.205	0.193	0.167	0.179	0.175	0.18	0.189	0.175	0.159	0.183	0.177	0.198	0.175	0.189	0.182	0.186	0.179	0.185	0.178	0.183	0.186	0.124
2:50:00	0.167	0.176	0.189	0.208	0.188	0.205	0.205	0.212	0.37	0.209	0.182	0.197	0.209	0.225	0.175	0.201	0.178	0.177	0.183	0.193	0.131	0.178	0.184	0.221	0.178	0.172	0.182	0.208	0.193	0.167	0.18	0.174	0.179	0.19	0.176	0.165	0.185	0.177	0.202	0.175	0.191	0.183	0.188	0.179	0.186	0.178	0.183	0.19	0.125
3:00:00	0.167	0.177	0.191	0.211	0.19	0.207	0.207	0.213	0.371	0.212	0.183	0.198	0.217	0.233	0.175	0.203	0.18	0.177	0.184	0.192	0.131	0.178	0.184	0.229	0.177	0.172	0.18	0.21	0.192	0.167	0.179	0.174	0.179	0.19	0.176	0.168	0.183	0.176	0.207	0.175	0.192	0.183	0.187	0.18	0.187	0.179	0.183	0.191	0.126
3:10:00	0.166	0.177	0.194	0.213	0.191	0.208	0.208	0.214	0.373	0.216	0.184	0.198	0.225	0.242	0.175	0.203	0.181	0.176	0.183	0.191	0.132	0.177	0.183	0.24	0.175	0.171	0.18	0.21	0.191	0.167	0.18	0.173	0.179	0.191	0.176	0.17	0.18	0.175	0.212	0.175	0.192	0.184	0.185	0.18	0.187	0.181	0.183	0.186	0.127
3:20:00	0.166	0.177	0.195	0.215	0.192	0.209	0.209	0.216	0.374	0.22	0.185	0.198	0.232	0.249	0.174	0.202	0.181	0.176	0.183	0.19	0.132	0.177	0.183	0.248	0.174	0.171	0.179	0.209	0.192	0.166	0.18	0.173	0.178	0.191	0.175	0.172	0.178	0.174	0.217	0.175	0.194	0.185	0.184	0.18	0.186	0.183	0.182	0.186	0.129
3:30:00	0.166	0.178	0.193	0.218	0.194	0.211	0.209	0.217	0.375	0.223	0.185	0.198	0.241	0.255	0.172	0.201	0.181	0.175	0.182	0.189	0.132	0.176	0.182	0.253	0.173	0.171	0.178	0.208	0.191	0.166	0.18	0.172	0.178	0.191	0.175	0.173	0.176	0.174	0.224	0.175	0.196	0.185	0.184	0.18	0.185	0.184	0.182	0.19	0.13
3:40:00	0.166	0.178	0.191	0.221	0.195	0.212	0.21	0.218	0.376	0.227	0.186	0.199	0.249	0.259	0.171	0.2	0.181	0.174	0.181	0.188	0.132	0.175	0.181	0.254	0.172	0.17	0.177	0.206	0.19	0.166	0.179	0.171	0.178	0.191	0.174	0.176	0.175	0.173	0.231	0.175	0.197	0.185	0.184	0.181	0.185	0.184	0.182	0.185	0.132
3:50:00	0.166	0.178	0.191	0.222	0.196	0.213	0.211	0.219	0.377	0.23	0.186	0.199	0.258	0.265	0.17	0.198	0.181	0.174	0.181	0.188	0.132	0.175	0.181	0.253	0.172	0.17	0.176	0.205	0.189	0.165	0.179	0.171	0.177	0.19	0.174	0.178	0.174	0.173	0.238	0.175	0.195	0.185	0.183	0.181	0.184	0.184	0.181	0.185	0.134
4:00:00	0.165	0.179	0.193	0.223	0.197	0.214	0.213	0.22	0.378	0.233	0.187	0.199	0.268	0.273	0.168	0.196	0.181	0.173	0.18	0.188	0.132	0.174	0.18	0.252	0.171	0.169	0.176	0.204	0.188	0.165	0.179	0.171	0.177	0.19	0.173	0.179	0.173	0.172	0.245	0.175	0.194	0.184	0.183	0.181	0.183	0.186	0.18	0.19	0.135
4:10:00	0.165	0.179	0.194	0.223	0.198	0.215	0.214	0.22	0.378	0.236	0.187	0.199	0.277	0.281	0.167	0.195	0.181	0.173	0.18	0.188	0.132	0.174	0.18	0.251	0.171	0.169	0.175	0.203	0.186	0.165	0.179	0.17	0.177	0.189	0.173	0.179	0.173	0.172	0.252	0.175	0.192	0.184	0.182	0.181	0.183	0.188	0.18	0.19	0.138
4:20:00	0.165	0.179	0.195	0.222	0.198	0.216	0.214	0.221	0.379	0.24	0.187	0.2	0.288	0.289	0.167	0.194	0.181	0.173	0.179	0.188	0.132	0.173	0.184	0.251	0.171	0.169	0.175	0.203	0.186	0.165	0.18	0.17	0.177	0.189	0.174	0.179	0.172	0.172	0.26	0.175	0.19	0.184	0.181	0.182	0.182	0.19	0.179	0.189	0.14
4:30:00	0.165	0.179	0.196	0.22	0.197	0.218	0.214	0.222	0.38	0.243	0.188	0.2	0.299	0.297	0.166	0.193	0.182	0.172	0.179	0.187	0.132	0.173	0.191	0.25	0.171	0.169	0.174	0.202	0.187	0.164	0.18	0.17	0.177	0.188	0.174	0.18	0.172	0.172	0.268	0.175	0.188	0.184	0.18	0.183	0.182	0.191	0.178	0.19	0.143
4:40:00	0.165	0.179	0.196	0.218	0.197	0.219	0.215	0.223	0.38	0.247	0.188	0.2	0.31	0.304	0.165	0.192	0.181	0.172	0.178	0.187	0.131	0.173	0.199	0.249	0.171	0.169	0.174	0.202	0.186	0.164	0.18	0.17	0.177	0.188	0.175	0.18	0.172	0.171	0.276	0.175	0.188	0.183	0.18	0.185	0.181	0.193	0.178	0.19	0.145
4:50:00	0.165	0.18	0.196	0.217	0.197	0.22	0.216	0.224	0.381	0.25	0.188	0.201	0.322	0.311	0.165	0.192	0.182	0.172	0.178	0.187	0.131	0.173	0.205	0.248	0.17	0.169	0.174	0.202	0.187	0.164	0.18	0.17	0.177	0.188	0.175	0.18	0.172	0.171	0.285	0.176	0.188	0.184	0.179	0.187	0.181	0.195	0.177	0.19	0.149
5:00:00	0.164	0.18	0.196	0.215	0.197	0.221	0.217	0.225	0.381	0.253	0.188	0.201	0.334	0.318	0.164	0.191	0.182	0.172	0.177	0.187	0.131	0.173	0.208	0.248	0.17	0.169	0.174	0.202	0.187	0.164	0.18	0.169	0.177	0.188	0.175	0.18	0.172	0.171	0.294	0.176	0.188	0.184	0.179	0.19	0.181	0.198	0.177	0.187	0.149
5:10:00	0.164	0.18	0.195	0.214	0.198	0.222	0.218	0.226	0.383	0.257	0.188	0.201	0.347	0.325	0.163	0.191	0.182	0.171	0.177	0.187	0.131	0.173	0.208	0.247	0.17	0.168	0.173	0.203	0.187	0.163	0.18	0.169	0.177	0.188	0.175	0.18	0.172	0.171	0.305	0.176	0.189	0.185	0.178	0.193	0.18	0.201	0.176	0.19	0.15
5:20:00	0.164	0.18	0.195	0.213	0.199	0.223	0.22	0.227	0.381	0.26	0.189	0.201	0.362	0.331	0.163	0.19	0.182	0.171	0.177	0.187	0.131	0.173	0.208	0.247	0.17	0.168	0.173	0.204	0.187	0.163	0.18	0.169	0.177	0.187	0.176	0.18	0.171	0.171	0.315	0.177	0.19	0.186	0.178	0.196	0.18	0.203	0.176	0.186	0.15
5:30:00	0.164	0.181	0.193	0.213	0.201	0.224	0.221	0.228	0.379	0.262	0.189	0.202	0.376	0.336	0.163	0.19	0.182	0.171	0.177	0.188	0.131	0.173	0.207	0.247	0.169	0.168	0.173	0.206	0.187	0.163	0.179	0.169	0.177	0.187	0.177	0.181	0.171	0.171	0.326	0.176	0.191	0.187	0.178	0.198	0.18	0.205	0.176	0.187	0.149
5:40:00	0.164	0.182	0.192	0.212	0.202	0.225	0.221	0.229	0.377	0.265	0.19	0.202	0.389	0.341	0.162	0.189	0.182	0.171	0.177	0.187	0.131	0.173	0.207	0.246	0.169	0.168	0.173	0.21	0.187	0.163	0.183	0.168	0.177	0.186	0.179	0.181	0.171	0.171	0.337	0.177	0.191	0.188	0.177	0.2	0.179	0.207	0.175	0.187	0.148
5:50:00	0.164	0.182	0.19	0.212	0.204	0.226	0.221	0.23	0.376	0.268	0.19	0.202	0.402	0.346	0.162	0.19	0.182	0.17	0.177	0.187	0.131	0.174	0.206	0.246	0.169	0.168	0.172	0.213	0.187	0.163	0.187	0.168	0.178	0.186	0.181	0.181	0.171	0.171	0.349	0.177	0.192	0.189	0.176	0.202	0.179	0.21	0.175	0.19	0.147
6:00:00	0.163	0.183	0.188	0.211	0.205	0.227	0.219	0.231	0.375	0.269	0.191	0.202	0.414	0.351	0.161	0.19	0.182	0.17	0.176	0.187	0.131	0.174	0.206	0.246	0.169	0.168	0.172	0.215	0.188	0.163	0.19	0.168	0.178	0.187	0.183	0.181	0.17	0.17	0.36	0.178	0.193	0.19	0.175	0.204	0.179	0.211	0.175	0.191	0.147
6:10:00	0.163	0.184	0.187	0.21	0.207	0.228	0.217	0.232	0.374	0.271	0.191	0.202	0.425	0.355	0.16	0.19	0.183	0.17	0.176	0.187	0.131	0.176	0.206	0.245	0.169	0.167	0.172	0.218	0.188	0.162	0.192	0.168	0.178	0.188	0.184	0.181	0.17	0.17	0.37	0.178	0.195	0.191	0.175	0.207	0.179	0.213	0.175	0.187	0.146
6:20:00	0.163	0.185	0.186	0.209	0.207	0.229	0.216	0.233	0.374	0.271	0.191	0.203	0.437	0.36	0.16	0.19	0.183	0.17	0.176	0.187	0.131	0.177	0.207	0.245	0.169	0.167	0.172	0.219	0.189	0.162	0.194	0.168	0.178	0.189	0.186	0.182	0.17	0.17	0.379	0.179	0.197	0.191	0.174	0.21	0.179	0.215	0.174	0.19	0.145
6:30:00	0.163	0.186	0.184	0.208	0.207	0.23	0.215	0.234	0.373	0.273	0.192	0.202	0.447	0.363	0.16	0.19	0.183	0.17	0.176	0.187	0.131	0.179	0.207	0.245	0.169	0.167	0.172	0.22	0.19	0.161	0.196	0.168	0.178	0.19	0.188	0.182	0.17	0.17	0.391	0.18	0.199	0.192	0.174	0.214	0.179	0.217	0.174	0.191	0.145
6:40:00	0.163	0.187	0.183	0.208	0.206	0.231	0.214	0.235	0.372	0.275	0.192	0.203	0.458	0.367	0.16	0.191	0.183	0.17	0.176	0.187	0.131	0.181	0.208	0.246	0.169	0.167	0.173	0.222	0.19	0.161	0.198	0.167	0.179	0.192	0.191	0.182	0.17	0.17	0.401	0.181	0.201	0.193	0.173	0.217	0.179	0.22	0.174	0.192	0.145
6:50:00	0.162	0.188	0.182	0.207	0.205	0.232	0.213	0.236	0.372	0.281	0.193	0.203	0.469	0.37	0.16	0.191	0.183	0.17	0.176	0.186	0.131	0.184	0.21	0.246	0.17	0.168	0.173	0.223	0.191	0.161	0.199	0.167	0.18	0.194	0.193	0.182	0.169	0.169	0.412	0.182	0.205	0.194	0.173	0.22	0.179	0.223	0.174	0.191	0.144
7:00:00	0.162	0.189	0.181	0.207	0.203	0.233	0.212	0.237	0.371	0.285	0.193	0.203	0.48	0.372	0.159	0.192	0.184	0.171	0.176	0.186	0.131	0.187	0.213	0.246	0.17	0.169	0.173	0.225	0.191	0.162	0.201	0.167	0.181	0.197	0.196	0.183	0.169	0.17	0.422	0.185	0.207	0.195	0.173	0.222	0.179	0.225	0.174	0.188	0.144
7:10:00	0.162	0.19	0.18	0.207	0.202	0.234	0.213	0.237	0.37	0.282	0.193	0.204	0.492	0.375	0.159	0.192	0.184	0.171	0.176	0.186	0.131	0.19	0.217	0.248	0.171	0.17	0.173	0.227	0.192	0.162	0.202	0.168	0.182	0.2	0.199	0.183	0.169	0.169	0.429	0.188	0.211	0.197	0.172	0.224	0.179	0.227	0.173	0.192	0.144
7:20:00	0.162	0.19	0.18	0.206	0.2	0.235	0.214	0.239	0.368	0.273	0.195	0.204	0.501	0.377	0.159	0.192	0.184	0.172	0.176	0.186	0.13	0.19	0.22	0.252	0.17	0.169	0.173	0.224	0.188	0.162	0.202	0.168	0.183	0.201	0.203	0.185	0.168	0.168	0.433	0.186	0.212	0.2	0.172	0.224	0.179	0.229	0.173	0.192	0.143
7:30:00	0.162	0.192	0.179	0.208	0.198	0.236	0.211	0.239	0.369	0.261	0.194	0.205	0.521	0.383	0.159	0.194	0.184	0.173	0.178	0.186	0.131	0.196	0.224	0.274	0.173	0.172	0.175	0.23	0.193	0.162	0.204	0.168	0.187	0.206	0.203	0.183	0.169	0.169	0.439	0.195	0.22	0.202	0.172	0.228	0.179	0.231	0.173	0.189	0.143
7:40:00	0.162	0.193	0.178	0.21	0.197	0.238	0.209	0.24	0.369	0.25	0.194	0.206	0.539	0.392	0.159	0.195	0.184	0.174	0.179	0.185	0.131	0.199	0.228	0.287	0.175	0.173	0.176	0.233	0.195	0.163	0.208	0.17	0.19	0.211	0.206	0.184	0.169	0.169	0.444	0.2	0.224	0.206	0.172	0.23	0.178	0.232	0.173	0.189	0.143
7:50:00	0.161	0.193	0.177	0.212	0.195	0.239	0.208	0.242	0.369	0.243	0.194	0.207	0.558	0.404	0.159	0.196	0.185	0.175	0.181	0.185	0.13	0.202	0.231	0.294	0.177	0.175	0.177	0.234	0.196	0.163	0.21	0.17	0.192	0.213	0.208	0.184	0.168	0.169	0.447	0.205	0.228	0.211	0.172	0.232	0.178	0.234	0.173	0.192	0.143
8:00:00	0.161	0.193	0.177	0.213	0.193	0.239	0.207	0.243	0.366	0.237	0.195	0.207	0.569	0.413	0.158	0.195	0.185	0.176	0.181	0.185	0.13	0.203	0.235	0.299	0.177	0.175	0.177	0.232	0.193	0.164	0.212	0.171	0.193	0.214	0.213	0.187	0.168	0.168	0.449	0.205	0.228	0.216	0.171	0.232	0.179	0.235	0.172	0.189	0.142
8:10:00	0.162	0.195	0.176	0.217	0.192	0.239	0.206	0.244	0.368	0.235	0.195	0.209	0.595	0.438	0.158	0.198	0.185	0.179	0.184	0.185	0.13	0.208	0.237	0.306	0.183	0.18	0.18	0.239	0.198	0.165	0.214	0.172	0.197	0.218	0.212	0.185	0.168	0.169	0.453	0.217	0.234	0.221	0.171	0.236	0.178	0.236	0.172	0.193	0.143
8:20:00	0.162	0.196	0.175	0.22	0.191	0.239	0.207	0.246	0.368	0.235	0.195	0.21	0.61	0.455	0.158	0.2	0.186	0.181	0.186	0.186	0.13	0.211	0.24	0.31	0.186	0.182	0.182	0.241	0.199	0.166	0.216	0.173	0.199	0.22	0.213	0.186	0.168	0.169	0.456	0.223	0.236	0.226	0.17	0.238	0.178	0.238	0.172	0.191	0.142
8:30:00	0.162	0.197	0.175	0.224	0.19	0.243	0.207	0.247	0.368	0.234	0.195	0.211	0.623	0.466	0.157	0.202	0.186	0.184	0.189	0.186	0.13	0.213	0.242	0.314	0.189	0.184	0.184	0.244	0.202	0.169	0.219	0.174	0.202	0.223	0.216	0.187	0.168	0.169	0.46	0.229	0.239	0.231	0.17	0.24	0.178	0.238	0.172	0.194	0.143
8:40:01	0.163	0.198	0.174	0.227	0.189	0.257	0.207	0.248	0.367	0.234	0.196	0.212	0.631	0.474	0.157	0.204	0.187	0.188	0.191	0.186	0.13	0.214	0.243	0.317	0.192	0.186	0.187	0.248	0.205	0.171	0.221	0.176	0.205	0.225	0.219	0.189	0.168	0.169	0.463	0.234	0.24	0.236	0.17	0.241	0.178	0.24	0.173	0.194	0.142
8:50:01	0.164	0.2	0.173	0.231	0.189	0.27	0.207	0.249	0.367	0.234	0.195	0.213	0.637	0.48	0.157	0.206	0.187	0.191	0.194	0.186	0.131	0.217	0.245	0.32	0.196	0.189	0.189	0.25	0.207	0.173	0.223	0.177	0.207	0.227	0.221	0.191	0.168	0.169	0.465	0.238	0.242	0.24	0.17	0.243	0.178	0.241	0.172	0.196	0.143
9:00:01	0.165	0.201	0.173	0.235	0.187	0.278	0.207	0.25	0.367	0.235	0.196	0.214	0.641	0.483	0.156	0.208	0.188	0.194	0.197	0.186	0.131	0.219	0.247	0.322	0.2	0.192	0.192	0.253	0.209	0.176	0.224	0.179	0.21	0.229	0.223	0.192	0.169	0.169	0.467	0.244	0.244	0.244	0.169	0.245	0.178	0.242	0.172	0.196	0.142
9:10:01	0.165	0.204	0.172	0.24	0.185	0.278	0.208	0.251	0.367	0.235	0.197	0.215	0.647	0.485	0.156	0.21	0.189	0.198	0.199	0.186	0.131	0.22	0.249	0.324	0.203	0.194	0.194	0.255	0.212	0.178	0.226	0.181	0.213	0.23	0.224	0.195	0.17	0.169	0.469	0.248	0.245	0.247	0.169	0.247	0.182	0.244	0.173	0.193	0.142
9:20:01	0.165	0.205	0.172	0.242	0.182	0.272	0.209	0.252	0.365	0.234	0.199	0.216	0.649	0.489	0.156	0.21	0.189	0.199	0.198	0.186	0.13	0.221	0.251	0.325	0.201	0.193	0.193	0.254	0.208	0.178	0.226	0.181	0.213	0.23	0.227	0.202	0.17	0.168	0.47	0.249	0.245	0.249	0.169	0.247	0.204	0.245	0.171	0.197	0.143
9:30:01	0.167	0.207	0.171	0.249	0.181	0.263	0.208	0.253	0.367	0.236	0.201	0.218	0.653	0.495	0.156	0.214	0.19	0.203	0.204	0.185	0.131	0.223	0.253	0.327	0.211	0.2	0.198	0.259	0.216	0.182	0.228	0.186	0.216	0.231	0.227	0.2	0.172	0.17	0.473	0.257	0.247	0.252	0.169	0.25	0.218	0.246	0.173	0.197	0.143
9:40:01	0.169	0.209	0.171	0.253	0.181	0.252	0.208	0.254	0.367	0.236	0.204	0.219	0.656	0.498	0.156	0.216	0.191	0.207	0.206	0.185	0.131	0.224	0.255	0.329	0.215	0.202	0.2	0.262	0.218	0.185	0.23	0.189	0.217	0.232	0.228	0.203	0.173	0.17	0.475	0.262	0.248	0.254	0.169	0.251	0.23	0.247	0.173	0.193	0.143
9:50:01	0.171	0.212	0.171	0.258	0.18	0.241	0.209	0.256	0.367	0.237	0.207	0.221	0.658	0.501	0.156	0.218	0.192	0.21	0.209	0.185	0.131	0.225	0.257	0.331	0.219	0.207	0.202	0.264	0.221	0.187	0.232	0.193	0.217	0.232	0.229	0.206	0.175	0.171	0.477	0.265	0.249	0.255	0.169	0.252	0.238	0.249	0.173	0.197	0.142
10:00:01	0.172	0.213	0.17	0.262	0.18	0.232	0.209	0.256	0.367	0.237	0.209	0.222	0.662	0.505	0.155	0.22	0.193	0.213	0.21	0.185	0.131	0.226	0.258	0.333	0.224	0.212	0.205	0.266	0.223	0.19	0.234	0.196	0.218	0.233	0.23	0.21	0.176	0.171	0.478	0.27	0.249	0.256	0.169	0.253	0.244	0.25	0.174	0.195	0.142
10:10:01	0.174	0.215	0.17	0.266	0.18	0.225	0.209	0.258	0.367	0.239	0.211	0.223	0.665	0.507	0.155	0.222	0.194	0.217	0.213	0.184	0.131	0.227	0.26	0.334	0.227	0.215	0.208	0.268	0.226	0.193	0.237	0.199	0.219	0.234	0.232	0.214	0.177	0.172	0.48	0.273	0.251	0.257	0.169	0.254	0.249	0.251	0.174	0.192	0.143
10:20:01	0.176	0.217	0.17	0.271	0.18	0.219	0.21	0.26	0.367	0.24	0.214	0.224	0.668	0.511	0.155	0.224	0.195	0.22	0.216	0.184	0.131	0.227	0.261	0.336	0.231	0.22	0.21	0.269	0.227	0.196	0.24	0.201	0.22	0.235	0.233	0.218	0.178	0.172	0.482	0.276	0.252	0.258	0.169	0.255	0.252	0.252	0.174	0.194	0.143
10:30:01	0.174	0.217	0.17	0.272	0.179	0.21	0.211	0.261	0.366	0.242	0.215	0.225	0.669	0.516	0.155	0.225	0.195	0.221	0.215	0.184	0.13	0.227	0.263	0.338	0.229	0.219	0.209	0.269	0.223	0.196	0.241	0.201	0.221	0.236	0.234	0.226	0.176	0.172	0.483	0.276	0.252	0.259	0.17	0.256	0.256	0.252	0.173	0.192	0.142
10:40:01	0.18	0.22	0.169	0.278	0.181	0.211	0.211	0.263	0.369	0.245	0.219	0.226	0.674	0.523	0.155	0.228	0.197	0.225	0.221	0.184	0.131	0.229	0.264	0.34	0.24	0.227	0.215	0.272	0.231	0.202	0.245	0.206	0.222	0.238	0.235	0.225	0.181	0.174	0.485	0.281	0.254	0.26	0.17	0.258	0.257	0.254	0.175	0.192	0.142
10:50:01	0.182	0.221	0.169	0.28	0.182	0.21	0.211	0.264	0.372	0.247	0.219	0.227	0.676	0.528	0.155	0.229	0.198	0.227	0.223	0.183	0.131	0.229	0.266	0.341	0.243	0.23	0.217	0.274	0.233	0.205	0.248	0.208	0.224	0.24	0.236	0.228	0.183	0.175	0.487	0.284	0.255	0.261	0.17	0.259	0.259	0.255	0.176	0.192	0.142
11:00:01	0.185	0.223	0.168	0.283	0.184	0.208	0.212	0.265	0.374	0.25	0.22	0.228	0.679	0.532	0.155	0.231	0.199	0.23	0.226	0.183	0.132	0.23	0.268	0.343	0.247	0.233	0.221	0.276	0.236	0.208	0.251	0.211	0.226	0.243	0.238	0.232	0.185	0.176	0.49	0.287	0.257	0.263	0.17	0.26	0.261	0.256	0.177	0.191	0.142
11:10:01	0.188	0.225	0.168	0.285	0.186	0.208	0.212	0.266	0.378	0.254	0.219	0.228	0.682	0.535	0.155	0.233	0.199	0.233	0.228	0.183	0.132	0.23	0.269	0.344	0.251	0.236	0.223	0.278	0.238	0.211	0.253	0.213	0.227	0.245	0.239	0.235	0.187	0.176	0.492	0.289	0.257	0.264	0.17	0.262	0.262	0.257	0.178	0.191	0.142
11:20:01	0.191	0.227	0.168	0.287	0.189	0.209	0.212	0.268	0.381	0.256	0.218	0.229	0.685	0.538	0.156	0.235	0.2	0.235	0.23	0.183	0.133	0.231	0.271	0.346	0.254	0.239	0.225	0.279	0.24	0.213	0.256	0.215	0.229	0.248	0.241	0.237	0.189	0.177	0.493	0.292	0.259	0.266	0.17	0.263	0.262	0.258	0.179	0.191	0.143
11:30:01	0.194	0.229	0.169	0.288	0.192	0.21	0.213	0.269	0.386	0.26	0.216	0.23	0.688	0.541	0.157	0.236	0.202	0.237	0.232	0.183	0.134	0.23	0.272	0.348	0.257	0.242	0.228	0.282	0.242	0.216	0.259	0.218	0.231	0.25	0.242	0.241	0.19	0.176	0.494	0.294	0.26	0.268	0.171	0.265	0.263	0.259	0.18	0.192	0.142
11:40:01	0.197	0.232	0.169	0.29	0.194	0.211	0.213	0.27	0.389	0.261	0.218	0.231	0.692	0.544	0.158	0.239	0.203	0.241	0.234	0.182	0.135	0.23	0.274	0.348	0.259	0.244	0.23	0.284	0.245	0.219	0.262	0.22	0.233	0.253	0.243	0.243	0.193	0.177	0.496	0.297	0.262	0.269	0.17	0.266	0.264	0.26	0.182	0.191	0.142
11:50:01	0.2	0.234	0.17	0.292	0.197	0.212	0.214	0.272	0.393	0.264	0.214	0.231	0.697	0.546	0.159	0.241	0.205	0.244	0.235	0.182	0.137	0.23	0.275	0.349	0.262	0.246	0.233	0.286	0.247	0.222	0.265	0.222	0.235	0.255	0.246	0.246	0.196	0.178	0.497	0.299	0.263	0.271	0.216	0.267	0.265	0.261	0.183	0.191	0.143
12:00:01	0.204	0.235	0.17	0.295	0.199	0.211	0.214	0.273	0.398	0.27	0.216	0.233	0.699	0.548	0.16	0.243	0.206	0.246	0.237	0.181	0.139	0.23	0.277	0.35	0.263	0.249	0.235	0.288	0.248	0.224	0.267	0.225	0.237	0.257	0.247	0.248	0.199	0.179	0.497	0.301	0.264	0.272	0.245	0.269	0.266	0.262	0.184	0.191	0.143
12:10:01	0.205	0.236	0.171	0.302	0.198	0.207	0.213	0.273	0.398	0.269	0.222	0.234	0.701	0.548	0.16	0.24	0.203	0.246	0.236	0.181	0.138	0.225	0.276	0.349	0.263	0.251	0.234	0.288	0.245	0.223	0.267	0.223	0.238	0.258	0.247	0.247	0.205	0.185	0.496	0.299	0.265	0.272	0.269	0.27	0.266	0.262	0.188	0.191	0.142
12:20:01	0.209	0.239	0.173	0.303	0.203	0.209	0.214	0.275	0.4	0.272	0.214	0.236	0.703	0.55	0.162	0.243	0.204	0.248	0.238	0.181	0.141	0.225	0.278	0.35	0.265	0.253	0.236	0.29	0.247	0.225	0.269	0.226	0.241	0.26	0.248	0.25	0.207	0.185	0.497	0.301	0.266	0.273	0.279	0.271	0.267	0.263	0.189	0.193	0.142
12:30:01	0.211	0.241	0.174	0.305	0.205	0.209	0.214	0.276	0.402	0.275	0.216	0.239	0.704	0.551	0.163	0.244	0.205	0.251	0.239	0.18	0.143	0.225	0.279	0.35	0.267	0.254	0.238	0.291	0.248	0.227	0.271	0.228	0.242	0.262	0.249	0.251	0.21	0.186	0.497	0.303	0.267	0.274	0.285	0.272	0.269	0.264	0.19	0.191	0.142
12:40:01	0.215	0.245	0.177	0.306	0.21	0.212	0.214	0.277	0.403	0.279	0.222	0.242	0.706	0.552	0.165	0.246	0.206	0.254	0.241	0.18	0.146	0.225	0.28	0.351	0.268	0.256	0.239	0.293	0.249	0.229	0.273	0.23	0.245	0.263	0.251	0.253	0.213	0.186	0.497	0.305	0.268	0.275	0.289	0.274	0.27	0.265	0.192	0.189	0.142
12:50:01	0.218	0.247	0.18	0.307	0.213	0.213	0.214	0.278	0.403	0.282	0.221	0.245	0.709	0.553	0.168	0.25	0.208	0.257	0.243	0.18	0.149	0.225	0.281	0.352	0.27	0.257	0.241	0.295	0.252	0.232	0.275	0.233	0.247	0.265	0.252	0.256	0.216	0.188	0.497	0.307	0.269	0.276	0.292	0.275	0.272	0.266	0.193	0.191	0.142
13:00:01	0.222	0.251	0.184	0.308	0.217	0.214	0.215	0.28	0.402	0.286	0.22	0.248	0.711	0.553	0.169	0.252	0.208	0.259	0.244	0.179	0.152	0.224	0.283	0.352	0.272	0.259	0.243	0.297	0.253	0.234	0.277	0.235	0.249	0.267	0.253	0.257	0.219	0.188	0.497	0.309	0.271	0.277	0.294	0.276	0.272	0.267	0.196	0.189	0.141
13:10:01	0.227	0.255	0.19	0.306	0.229	0.221	0.215	0.283	0.402	0.292	0.217	0.251	0.713	0.555	0.175	0.26	0.215	0.264	0.249	0.179	0.161	0.229	0.285	0.356	0.276	0.261	0.248	0.3	0.26	0.24	0.28	0.241	0.254	0.27	0.256	0.263	0.219	0.182	0.498	0.314	0.273	0.279	0.294	0.278	0.273	0.269	0.196	0.189	0.142
13:20:01	0.23	0.258	0.195	0.308	0.233	0.223	0.216	0.286	0.4	0.295	0.22	0.255	0.715	0.555	0.178	0.263	0.216	0.267	0.25	0.179	0.165	0.229	0.286	0.356	0.277	0.263	0.249	0.302	0.26	0.242	0.281	0.243	0.255	0.271	0.257	0.264	0.222	0.183	0.498	0.316	0.274	0.279	0.294	0.279	0.275	0.27	0.197	0.194	0.141
13:30:01	0.231	0.261	0.197	0.313	0.23	0.22	0.215	0.288	0.396	0.295	0.22	0.259	0.715	0.556	0.178	0.26	0.214	0.267	0.25	0.179	0.163	0.221	0.286	0.353	0.276	0.263	0.249	0.303	0.259	0.242	0.281	0.243	0.256	0.271	0.257	0.264	0.228	0.25	0.497	0.314	0.274	0.28	0.294	0.28	0.276	0.27	0.199	0.193	0.141
13:40:01	0.234	0.266	0.202	0.313	0.237	0.223	0.215	0.291	0.394	0.298	0.217	0.262	0.717	0.557	0.181	0.262	0.216	0.269	0.251	0.179	0.167	0.221	0.288	0.353	0.277	0.264	0.25	0.305	0.26	0.244	0.282	0.245	0.258	0.272	0.258	0.266	0.231	0.271	0.498	0.316	0.275	0.281	0.293	0.281	0.276	0.271	0.2	0.189	0.141
13:50:01	0.24	0.272	0.211	0.31	0.249	0.234	0.216	0.294	0.393	0.304	0.219	0.264	0.72	0.56	0.188	0.27	0.223	0.273	0.255	0.179	0.176	0.225	0.29	0.356	0.282	0.267	0.255	0.308	0.266	0.25	0.285	0.25	0.261	0.274	0.261	0.27	0.231	0.282	0.5	0.322	0.277	0.283	0.293	0.283	0.278	0.273	0.201	0.194	0.141
14:00:01	0.238	0.275	0.224	0.306	0.255	0.232	0.217	0.297	0.394	0.307	0.218	0.264	0.722	0.56	0.188	0.271	0.221	0.274	0.256	0.179	0.176	0.224	0.291	0.357	0.281	0.267	0.256	0.31	0.266	0.251	0.285	0.252	0.263	0.275	0.262	0.274	0.228	0.289	0.499	0.323	0.277	0.284	0.293	0.284	0.278	0.273	0.195	0.19	0.14
14:10:01	0.242	0.281	0.216	0.314	0.251	0.234	0.216	0.3	0.386	0.308	0.218	0.271	0.723	0.561	0.19	0.269	0.222	0.274	0.256	0.178	0.178	0.216	0.291	0.351	0.281	0.267	0.256	0.311	0.266	0.251	0.284	0.25	0.262	0.275	0.262	0.271	0.241	0.292	0.499	0.323	0.277	0.284	0.291	0.284	0.278	0.274	0.203	0.189	0.14
14:20:01	0.244	0.286	0.22	0.313	0.256	0.238	0.215	0.301	0.383	0.309	0.215	0.274	0.724	0.562	0.194	0.272	0.225	0.275	0.257	0.178	0.18	0.213	0.292	0.349	0.282	0.268	0.257	0.312	0.267	0.253	0.284	0.252	0.264	0.276	0.263	0.273	0.244	0.291	0.498	0.325	0.277	0.285	0.29	0.285	0.279	0.274	0.203	0.189	0.14
14:30:01	0.246	0.29	0.225	0.312	0.261	0.243	0.216	0.303	0.381	0.313	0.217	0.277	0.726	0.563	0.197	0.275	0.227	0.277	0.259	0.178	0.183	0.21	0.293	0.348	0.283	0.269	0.259	0.313	0.268	0.255	0.285	0.253	0.264	0.277	0.264	0.274	0.248	0.288	0.498	0.327	0.277	0.286	0.289	0.285	0.279	0.275	0.202	0.193	0.14
14:40:01	0.249	0.295	0.228	0.31	0.267	0.249	0.217	0.305	0.379	0.316	0.219	0.28	0.728	0.565	0.201	0.279	0.23	0.279	0.261	0.179	0.186	0.207	0.294	0.346	0.284	0.27	0.261	0.316	0.27	0.258	0.286	0.255	0.266	0.278	0.265	0.275	0.252	0.286	0.498	0.329	0.279	0.287	0.289	0.286	0.28	0.276	0.2	0.188	0.139
14:50:01	0.251	0.299	0.229	0.31	0.271	0.254	0.218	0.305	0.377	0.32	0.219	0.282	0.729	0.566	0.203	0.281	0.233	0.28	0.261	0.179	0.19	0.205	0.295	0.346	0.284	0.27	0.262	0.317	0.271	0.259	0.286	0.256	0.266	0.278	0.266	0.276	0.255	0.283	0.498	0.331	0.28	0.288	0.289	0.287	0.281	0.277	0.198	0.189	0.139
15:00:01	0.254	0.305	0.264	0.309	0.275	0.26	0.219	0.304	0.375	0.323	0.224	0.285	0.73	0.567	0.208	0.285	0.237	0.282	0.263	0.189	0.193	0.203	0.296	0.345	0.285	0.272	0.263	0.319	0.273	0.261	0.287	0.257	0.266	0.278	0.267	0.278	0.258	0.281	0.499	0.334	0.281	0.289	0.289	0.288	0.281	0.278	0.197	0.193	0.139
15:10:01	0.256	0.31	0.272	0.308	0.279	0.266	0.221	0.302	0.374	0.326	0.225	0.287	0.732	0.569	0.212	0.288	0.241	0.284	0.264	0.208	0.195	0.201	0.296	0.343	0.287	0.273	0.266	0.321	0.275	0.265	0.288	0.259	0.267	0.28	0.268	0.28	0.26	0.279	0.501	0.335	0.281	0.29	0.289	0.289	0.282	0.278	0.195	0.193	0.139
15:20:01	0.26	0.316	0.274	0.307	0.284	0.273	0.221	0.299	0.372	0.329	0.23	0.29	0.734	0.57	0.217	0.292	0.246	0.285	0.265	0.224	0.198	0.198	0.297	0.34	0.288	0.274	0.268	0.322	0.276	0.267	0.288	0.26	0.267	0.281	0.269	0.281	0.262	0.278	0.502	0.338	0.283	0.291	0.29	0.289	0.282	0.279	0.192	0.19	0.139
15:30:01	0.262	0.321	0.273	0.306	0.285	0.278	0.222	0.296	0.371	0.332	0.234	0.292	0.736	0.572	0.22	0.295	0.249	0.287	0.266	0.234	0.201	0.196	0.299	0.339	0.288	0.276	0.271	0.323	0.278	0.269	0.29	0.261	0.268	0.282	0.271	0.283	0.264	0.279	0.503	0.34	0.284	0.292	0.29	0.29	0.282	0.279	0.189	0.191	0.139
15:40:01	0.264	0.327	0.267	0.305	0.287	0.283	0.223	0.293	0.37	0.334	0.24	0.294	0.738	0.574	0.223	0.298	0.252	0.288	0.267	0.244	0.203	0.194	0.299	0.337	0.288	0.277	0.272	0.324	0.279	0.27	0.29	0.262	0.268	0.283	0.272	0.284	0.266	0.279	0.504	0.341	0.285	0.293	0.291	0.291	0.284	0.28	0.187	0.188	0.138
15:50:01	0.266	0.333	0.254	0.305	0.287	0.288	0.224	0.293	0.369	0.337	0.241	0.296	0.74	0.575	0.227	0.302	0.257	0.289	0.268	0.252	0.205	0.192	0.3	0.335	0.289	0.278	0.275	0.325	0.281	0.272	0.291	0.263	0.269	0.285	0.273	0.286	0.268	0.28	0.505	0.343	0.286	0.295	0.291	0.291	0.284	0.281	0.185	0.189	0.138
16:00:01	0.268	0.339	0.245	0.305	0.286	0.292	0.225	0.296	0.368	0.339	0.246	0.298	0.742	0.576	0.229	0.304	0.26	0.291	0.269	0.259	0.208	0.19	0.301	0.333	0.288	0.279	0.276	0.325	0.281	0.273	0.292	0.263	0.27	0.286	0.274	0.287	0.269	0.28	0.506	0.344	0.285	0.295	0.292	0.292	0.285	0.282	0.183	0.188	0.138
16:10:01	0.271	0.346	0.239	0.304	0.287	0.297	0.226	0.3	0.367	0.34	0.247	0.3	0.745	0.577	0.234	0.309	0.266	0.292	0.271	0.265	0.209	0.187	0.302	0.329	0.289	0.28	0.278	0.327	0.283	0.275	0.293	0.265	0.271	0.288	0.275	0.289	0.271	0.281	0.507	0.346	0.287	0.296	0.293	0.293	0.287	0.283	0.18	0.188	0.138
16:20:01	0.272	0.352	0.233	0.304	0.285	0.301	0.226	0.304	0.367	0.342	0.252	0.302	0.746	0.578	0.234	0.309	0.267	0.293	0.271	0.269	0.212	0.187	0.303	0.33	0.288	0.281	0.28	0.328	0.283	0.276	0.294	0.265	0.272	0.289	0.276	0.29	0.272	0.281	0.508	0.347	0.286	0.297	0.293	0.294	0.287	0.283	0.178	0.188	0.138
16:30:01	0.274	0.359	0.229	0.303	0.285	0.305	0.227	0.307	0.367	0.343	0.251	0.304	0.748	0.579	0.237	0.312	0.272	0.294	0.271	0.273	0.213	0.185	0.303	0.327	0.288	0.281	0.281	0.329	0.283	0.277	0.294	0.266	0.273	0.29	0.277	0.291	0.273	0.282	0.509	0.348	0.287	0.298	0.294	0.294	0.288	0.284	0.176	0.192	0.138
16:40:01	0.275	0.366	0.224	0.303	0.282	0.308	0.228	0.309	0.367	0.345	0.255	0.305	0.75	0.579	0.24	0.314	0.277	0.295	0.272	0.277	0.214	0.183	0.303	0.325	0.288	0.282	0.283	0.33	0.284	0.278	0.295	0.267	0.274	0.291	0.277	0.293	0.274	0.282	0.51	0.35	0.287	0.3	0.294	0.295	0.289	0.284	0.174	0.193	0.137
16:50:01	0.276	0.37	0.22	0.296	0.288	0.312	0.229	0.31	0.37	0.347	0.258	0.304	0.752	0.581	0.24	0.317	0.278	0.296	0.272	0.278	0.214	0.18	0.303	0.32	0.288	0.283	0.283	0.331	0.284	0.279	0.295	0.268	0.274	0.291	0.278	0.295	0.273	0.282	0.511	0.35	0.288	0.301	0.294	0.296	0.291	0.285	0.17	0.188	0.137
17:00:01	0.278	0.379	0.219	0.301	0.278	0.314	0.228	0.313	0.368	0.349	0.254	0.308	0.753	0.582	0.246	0.318	0.286	0.297	0.273	0.282	0.217	0.179	0.303	0.32	0.287	0.283	0.285	0.332	0.286	0.28	0.296	0.269	0.276	0.292	0.279	0.297	0.277	0.283	0.512	0.352	0.289	0.301	0.296	0.296	0.291	0.285	0.17	0.189	0.137
17:10:01	0.28	0.386	0.216	0.3	0.277	0.317	0.228	0.316	0.369	0.35	0.252	0.309	0.755	0.583	0.248	0.32	0.29	0.298	0.273	0.285	0.218	0.178	0.304	0.318	0.286	0.284	0.285	0.332	0.286	0.281	0.297	0.27	0.277	0.293	0.279	0.298	0.278	0.283	0.512	0.353	0.289	0.302	0.297	0.297	0.292	0.286	0.168	0.189	0.137
17:20:01	0.281	0.394	0.215	0.298	0.309	0.32	0.228	0.317	0.37	0.352	0.252	0.311	0.758	0.584	0.253	0.323	0.297	0.299	0.273	0.287	0.218	0.175	0.304	0.313	0.285	0.285	0.286	0.334	0.286	0.283	0.297	0.272	0.278	0.294	0.28	0.3	0.279	0.283	0.513	0.354	0.289	0.303	0.297	0.298	0.292	0.287	0.167	0.19	0.137
17:30:01	0.282	0.401	0.213	0.298	0.301	0.323	0.228	0.32	0.371	0.354	0.251	0.313	0.76	0.586	0.254	0.324	0.3	0.3	0.273	0.289	0.22	0.174	0.305	0.311	0.284	0.284	0.286	0.333	0.286	0.283	0.297	0.273	0.278	0.295	0.28	0.3	0.279	0.281	0.514	0.355	0.289	0.304	0.298	0.298	0.294	0.288	0.167	0.188	0.137
17:40:01	0.283	0.409	0.212	0.298	0.297	0.325	0.229	0.323	0.373	0.355	0.248	0.314	0.761	0.587	0.257	0.326	0.304	0.301	0.273	0.291	0.221	0.173	0.305	0.31	0.282	0.284	0.286	0.334	0.287	0.284	0.297	0.273	0.279	0.295	0.28	0.301	0.279	0.281	0.515	0.355	0.289	0.305	0.298	0.3	0.295	0.289	0.167	0.189	0.137
17:50:01	0.284	0.417	0.21	0.298	0.294	0.328	0.229	0.325	0.373	0.356	0.247	0.315	0.763	0.588	0.258	0.327	0.307	0.301	0.272	0.293	0.222	0.173	0.305	0.308	0.281	0.284	0.286	0.334	0.287	0.284	0.297	0.273	0.279	0.296	0.28	0.302	0.28	0.28	0.516	0.357	0.29	0.306	0.299	0.3	0.297	0.289	0.166	0.189	0.137
18:00:01	0.285	0.426	0.21	0.298	0.291	0.33	0.23	0.327	0.375	0.358	0.245	0.316	0.765	0.588	0.261	0.329	0.314	0.302	0.273	0.295	0.223	0.171	0.305	0.305	0.28	0.285	0.287	0.336	0.288	0.285	0.297	0.274	0.28	0.297	0.281	0.304	0.281	0.279	0.517	0.357	0.29	0.306	0.3	0.301	0.296	0.29	0.165	0.189	0.136
18:10:01	0.286	0.435	0.208	0.296	0.292	0.332	0.231	0.33	0.377	0.359	0.245	0.317	0.766	0.59	0.264	0.331	0.319	0.303	0.274	0.297	0.224	0.17	0.306	0.303	0.28	0.285	0.288	0.337	0.289	0.286	0.298	0.275	0.281	0.298	0.282	0.305	0.283	0.279	0.518	0.359	0.292	0.307	0.301	0.301	0.297	0.29	0.164	0.189	0.136
18:20:01	0.286	0.443	0.207	0.296	0.293	0.334	0.231	0.332	0.38	0.36	0.244	0.318	0.768	0.591	0.266	0.332	0.322	0.304	0.274	0.298	0.225	0.169	0.305	0.301	0.278	0.285	0.289	0.337	0.289	0.287	0.298	0.275	0.281	0.299	0.282	0.307	0.284	0.278	0.519	0.36	0.292	0.307	0.302	0.302	0.297	0.29	0.164	0.193	0.136
18:30:01	0.287	0.454	0.207	0.294	0.296	0.337	0.231	0.334	0.382	0.362	0.244	0.319	0.77	0.592	0.269	0.334	0.328	0.305	0.274	0.3	0.226	0.168	0.305	0.299	0.277	0.285	0.289	0.338	0.29	0.288	0.298	0.276	0.282	0.3	0.283	0.308	0.284	0.276	0.519	0.361	0.292	0.307	0.302	0.302	0.298	0.291	0.163	0.193	0.136
18:40:01	0.288	0.464	0.206	0.293	0.297	0.339	0.232	0.336	0.385	0.363	0.245	0.32	0.772	0.593	0.271	0.336	0.332	0.305	0.274	0.301	0.226	0.167	0.305	0.296	0.275	0.285	0.29	0.338	0.29	0.288	0.298	0.275	0.282	0.3	0.283	0.308	0.284	0.274	0.52	0.362	0.292	0.308	0.302	0.303	0.299	0.291	0.163	0.191	0.136
18:50:01	0.288	0.475	0.206	0.291	0.3	0.342	0.227	0.338	0.388	0.364	0.247	0.321	0.773	0.595	0.273	0.337	0.335	0.306	0.274	0.303	0.227	0.167	0.305	0.296	0.272	0.283	0.29	0.337	0.29	0.288	0.298	0.275	0.282	0.3	0.283	0.309	0.284	0.273	0.522	0.362	0.291	0.308	0.303	0.303	0.299	0.292	0.161	0.191	0.135
19:00:01	0.289	0.486	0.205	0.289	0.302	0.344	0.225	0.341	0.392	0.365	0.247	0.321	0.775	0.595	0.274	0.338	0.339	0.306	0.274	0.304	0.227	0.166	0.304	0.294	0.271	0.283	0.291	0.338	0.29	0.289	0.298	0.275	0.283	0.301	0.283	0.309	0.286	0.272	0.523	0.364	0.292	0.308	0.304	0.303	0.3	0.292	0.204	0.191	0.136
19:10:01	0.289	0.497	0.203	0.286	0.302	0.344	0.224	0.345	0.397	0.366	0.238	0.322	0.776	0.598	0.276	0.339	0.344	0.306	0.274	0.305	0.228	0.165	0.303	0.295	0.269	0.284	0.292	0.34	0.291	0.29	0.299	0.276	0.283	0.302	0.284	0.31	0.288	0.273	0.524	0.366	0.294	0.309	0.305	0.302	0.299	0.291	0.201	0.188	0.136
19:20:01	0.291	0.51	0.205	0.286	0.307	0.35	0.229	0.352	0.401	0.368	0.251	0.32	0.78	0.6	0.281	0.344	0.351	0.308	0.277	0.307	0.233	0.168	0.304	0.306	0.269	0.287	0.295	0.343	0.296	0.293	0.302	0.279	0.286	0.304	0.287	0.313	0.291	0.276	0.526	0.37	0.295	0.312	0.306	0.305	0.3	0.293	0.206	0.193	0.136
19:30:01	0.288	0.519	0.2	0.282	0.303	0.346	0.224	0.353	0.407	0.369	0.249	0.322	0.78	0.598	0.278	0.34	0.349	0.307	0.274	0.308	0.229	0.165	0.302	0.293	0.263	0.283	0.292	0.339	0.291	0.289	0.298	0.276	0.283	0.302	0.284	0.311	0.287	0.268	0.527	0.367	0.292	0.31	0.306	0.303	0.3	0.293	0.204	0.193	0.135
19:40:01	0.29	0.532	0.199	0.279	0.306	0.35	0.222	0.357	0.413	0.37	0.252	0.323	0.782	0.602	0.28	0.342	0.354	0.307	0.274	0.308	0.228	0.164	0.301	0.292	0.26	0.283	0.292	0.339	0.291	0.29	0.298	0.275	0.284	0.302	0.284	0.312	0.287	0.266	0.528	0.368	0.292	0.31	0.306	0.303	0.3	0.293	0.205	0.191	0.135
19:50:01	0.289	0.542	0.197	0.275	0.306	0.35	0.221	0.363	0.418	0.371	0.253	0.323	0.783	0.604	0.281	0.342	0.356	0.307	0.273	0.309	0.229	0.164	0.3	0.294	0.257	0.283	0.291	0.339	0.291	0.291	0.298	0.275	0.284	0.302	0.284	0.312	0.289	0.265	0.529	0.37	0.293	0.31	0.307	0.303	0.3	0.292	0.205	0.187	0.135
20:00:01	0.29	0.554	0.196	0.271	0.305	0.352	0.22	0.368	0.421	0.371	0.254	0.323	0.785	0.604	0.281	0.342	0.359	0.307	0.274	0.31	0.229	0.164	0.3	0.295	0.254	0.282	0.291	0.338	0.291	0.29	0.297	0.273	0.282	0.301	0.284	0.313	0.289	0.262	0.531	0.37	0.292	0.311	0.307	0.303	0.3	0.293	0.203	0.189	0.135
20:10:01	0.29	0.565	0.194	0.267	0.307	0.355	0.22	0.373	0.424	0.373	0.254	0.323	0.788	0.606	0.282	0.343	0.362	0.307	0.275	0.311	0.229	0.164	0.299	0.296	0.25	0.281	0.29	0.337	0.291	0.29	0.297	0.273	0.282	0.302	0.285	0.313	0.289	0.259	0.532	0.371	0.291	0.312	0.307	0.303	0.3	0.293	0.201	0.189	0.135
20:20:01	0.29	0.575	0.193	0.263	0.305	0.356	0.219	0.378	0.426	0.373	0.257	0.323	0.789	0.606	0.283	0.343	0.365	0.307	0.276	0.311	0.229	0.163	0.298	0.296	0.247	0.281	0.29	0.336	0.291	0.291	0.296	0.272	0.282	0.301	0.285	0.314	0.289	0.257	0.533	0.371	0.29	0.312	0.307	0.303	0.299	0.293	0.201	0.193	0.135
20:30:01	0.29	0.586	0.191	0.259	0.308	0.358	0.218	0.381	0.428	0.373	0.261	0.324	0.791	0.607	0.284	0.344	0.369	0.307	0.276	0.311	0.229	0.163	0.296	0.295	0.244	0.281	0.291	0.337	0.291	0.293	0.297	0.273	0.283	0.301	0.285	0.315	0.29	0.255	0.534	0.373	0.29	0.313	0.308	0.303	0.3	0.293	0.198	0.189	0.135
20:40:01	0.29	0.596	0.19	0.255	0.306	0.361	0.218	0.385	0.429	0.374	0.266	0.324	0.793	0.608	0.286	0.346	0.373	0.307	0.276	0.311	0.228	0.163	0.295	0.296	0.24	0.281	0.291	0.336	0.291	0.293	0.296	0.273	0.283	0.301	0.286	0.315	0.291	0.253	0.536	0.374	0.29	0.313	0.309	0.301	0.299	0.292	0.194	0.189	0.135
20:50:01	0.29	0.603	0.188	0.249	0.308	0.362	0.218	0.387	0.429	0.375	0.271	0.324	0.794	0.607	0.285	0.344	0.375	0.307	0.274	0.312	0.23	0.163	0.294	0.301	0.234	0.279	0.289	0.332	0.291	0.293	0.294	0.271	0.281	0.301	0.285	0.315	0.29	0.249	0.537	0.374	0.288	0.313	0.309	0.302	0.299	0.293	0.193	0.189	0.135
21:00:01	0.29	0.612	0.187	0.243	0.305	0.362	0.218	0.388	0.431	0.375	0.275	0.324	0.796	0.61	0.286	0.345	0.378	0.306	0.274	0.312	0.228	0.163	0.292	0.304	0.228	0.278	0.288	0.325	0.29	0.292	0.293	0.27	0.281	0.301	0.284	0.315	0.29	0.246	0.538	0.374	0.286	0.314	0.309	0.301	0.298	0.293	0.191	0.188	0.135
21:10:01	0.289	0.619	0.185	0.236	0.304	0.363	0.217	0.387	0.431	0.375	0.273	0.324	0.797	0.61	0.285	0.344	0.381	0.305	0.273	0.313	0.228	0.163	0.291	0.308	0.224	0.277	0.287	0.315	0.29	0.293	0.292	0.27	0.28	0.3	0.284	0.315	0.289	0.242	0.538	0.373	0.285	0.314	0.309	0.301	0.298	0.293	0.191	0.189	0.134
21:20:01	0.288	0.627	0.184	0.228	0.304	0.364	0.215	0.386	0.431	0.375	0.279	0.323	0.798	0.609	0.286	0.344	0.384	0.305	0.272	0.312	0.227	0.163	0.289	0.311	0.219	0.276	0.286	0.309	0.289	0.294	0.291	0.27	0.28	0.3	0.284	0.315	0.29	0.239	0.54	0.375	0.287	0.314	0.311	0.3	0.298	0.292	0.186	0.188	0.135
21:30:01	0.288	0.634	0.182	0.22	0.302	0.365	0.215	0.386	0.431	0.375	0.28	0.323	0.8	0.611	0.287	0.345	0.387	0.305	0.272	0.312	0.226	0.163	0.287	0.313	0.215	0.276	0.286	0.304	0.289	0.295	0.291	0.269	0.279	0.299	0.284	0.317	0.291	0.236	0.541	0.376	0.288	0.315	0.312	0.3	0.297	0.292	0.186	0.192	0.135
21:40:01	0.288	0.642	0.18	0.208	0.303	0.365	0.215	0.386	0.432	0.375	0.28	0.323	0.801	0.615	0.287	0.344	0.39	0.304	0.272	0.311	0.226	0.163	0.284	0.319	0.21	0.274	0.284	0.299	0.288	0.295	0.288	0.268	0.278	0.298	0.283	0.318	0.29	0.232	0.543	0.376	0.288	0.315	0.313	0.299	0.299	0.291	0.185	0.192	0.135
21:50:01	0.287	0.647	0.179	0.199	0.302	0.365	0.215	0.386	0.433	0.375	0.28	0.322	0.802	0.616	0.286	0.343	0.392	0.304	0.27	0.311	0.225	0.164	0.282	0.325	0.207	0.273	0.284	0.298	0.288	0.297	0.288	0.267	0.278	0.298	0.283	0.319	0.289	0.227	0.544	0.376	0.286	0.315	0.314	0.298	0.3	0.291	0.185	0.188	0.135
22:00:01	0.286	0.653	0.178	0.197	0.301	0.366	0.215	0.387	0.433	0.375	0.279	0.322	0.804	0.616	0.287	0.343	0.395	0.303	0.27	0.31	0.224	0.164	0.28	0.33	0.203	0.272	0.281	0.289	0.287	0.295	0.285	0.264	0.276	0.297	0.282	0.319	0.288	0.221	0.545	0.374	0.282	0.314	0.314	0.298	0.301	0.291	0.187	0.19	0.134
22:10:01	0.285	0.658	0.177	0.197	0.298	0.366	0.216	0.387	0.433	0.375	0.277	0.321	0.806	0.618	0.287	0.342	0.397	0.302	0.268	0.309	0.223	0.164	0.277	0.337	0.199	0.27	0.28	0.275	0.286	0.295	0.283	0.262	0.274	0.295	0.281	0.319	0.288	0.215	0.546	0.374	0.279	0.315	0.315	0.296	0.305	0.29	0.186	0.188	0.134
22:20:01	0.285	0.664	0.177	0.197	0.299	0.367	0.216	0.386	0.432	0.374	0.275	0.321	0.808	0.622	0.289	0.343	0.4	0.302	0.271	0.309	0.221	0.164	0.273	0.337	0.197	0.271	0.28	0.264	0.287	0.298	0.283	0.263	0.273	0.295	0.282	0.32	0.289	0.207	0.548	0.377	0.277	0.316	0.317	0.294	0.308	0.289	0.185	0.188	0.134
22:30:01	0.283	0.672	0.177	0.197	0.298	0.368	0.216	0.385	0.431	0.374	0.272	0.32	0.81	0.622	0.288	0.34	0.4	0.3	0.267	0.308	0.22	0.165	0.27	0.346	0.193	0.267	0.275	0.245	0.284	0.294	0.278	0.258	0.271	0.293	0.28	0.319	0.286	0.2	0.55	0.374	0.271	0.315	0.316	0.293	0.309	0.289	0.188	0.189	0.134
22:40:01	0.282	0.679	0.177	0.196	0.295	0.368	0.214	0.384	0.428	0.373	0.269	0.319	0.811	0.619	0.288	0.339	0.402	0.299	0.265	0.307	0.218	0.165	0.267	0.353	0.19	0.266	0.273	0.232	0.283	0.294	0.276	0.257	0.27	0.291	0.279	0.319	0.287	0.197	0.551	0.375	0.268	0.316	0.316	0.291	0.309	0.288	0.189	0.191	0.134
22:50:01	0.284	0.693	0.177	0.196	0.297	0.373	0.216	0.383	0.426	0.375	0.265	0.317	0.814	0.623	0.292	0.343	0.406	0.3	0.265	0.306	0.219	0.168	0.263	0.371	0.189	0.267	0.277	0.225	0.287	0.298	0.278	0.259	0.27	0.291	0.282	0.321	0.289	0.195	0.554	0.38	0.269	0.319	0.318	0.293	0.31	0.289	0.196	0.191	0.135
23:00:01	0.28	0.695	0.176	0.196	0.291	0.368	0.216	0.381	0.422	0.373	0.258	0.319	0.813	0.63	0.287	0.335	0.403	0.296	0.268	0.305	0.215	0.166	0.258	0.366	0.186	0.262	0.27	0.217	0.28	0.291	0.27	0.252	0.266	0.287	0.277	0.319	0.285	0.192	0.554	0.376	0.26	0.317	0.316	0.289	0.31	0.286	0.19	0.186	0.134
23:10:01	0.278	0.702	0.176	0.196	0.289	0.367	0.214	0.379	0.418	0.372	0.252	0.318	0.814	0.631	0.286	0.334	0.403	0.293	0.271	0.303	0.213	0.167	0.253	0.373	0.185	0.26	0.268	0.212	0.279	0.29	0.267	0.251	0.265	0.284	0.276	0.319	0.286	0.191	0.556	0.376	0.258	0.318	0.316	0.289	0.309	0.285	0.189	0.186	0.135
23:20:01	0.277	0.708	0.176	0.196	0.286	0.367	0.215	0.377	0.413	0.371	0.245	0.318	0.814	0.63	0.285	0.332	0.404	0.291	0.269	0.301	0.211	0.168	0.248	0.378	0.183	0.258	0.264	0.208	0.277	0.288	0.263	0.249	0.263	0.281	0.274	0.317	0.284	0.189	0.557	0.375	0.253	0.318	0.316	0.287	0.309	0.283	0.19	0.186	0.135
23:30:01	0.277	0.715	0.176	0.196	0.284	0.369	0.215	0.375	0.409	0.37	0.239	0.318	0.817	0.63	0.288	0.333	0.407	0.291	0.266	0.299	0.209	0.168	0.243	0.382	0.183	0.258	0.265	0.206	0.277	0.29	0.263	0.249	0.26	0.28	0.274	0.318	0.286	0.189	0.56	0.378	0.252	0.319	0.316	0.284	0.308	0.281	0.19	0.186	0.135
23:40:01	0.275	0.72	0.176	0.196	0.281	0.368	0.214	0.372	0.402	0.369	0.233	0.315	0.817	0.643	0.285	0.328	0.406	0.288	0.263	0.298	0.207	0.169	0.236	0.39	0.182	0.254	0.26	0.204	0.274	0.286	0.257	0.246	0.257	0.276	0.271	0.316	0.283	0.188	0.561	0.375	0.245	0.318	0.314	0.281	0.307	0.28	0.192	0.19	0.134
23:50:01	0.273	0.725	0.176	0.196	0.28	0.368	0.214	0.368	0.396	0.368	0.212	0.314	0.819	0.654	0.285	0.325	0.407	0.286	0.261	0.296	0.204	0.17	0.23	0.397	0.181	0.252	0.256	0.203	0.272	0.285	0.253	0.243	0.253	0.272	0.269	0.315	0.281	0.187	0.562	0.373	0.24	0.318	0.313	0.278	0.306	0.279	0.194	0.191	0.134
24:00:01	0.272	0.731	0.176	0.196	0.278	0.37	0.214	0.363	0.391	0.367	0.2	0.313	0.82	0.655	0.287	0.324	0.41	0.285	0.261	0.293	0.202	0.171	0.223	0.4	0.18	0.251	0.257	0.202	0.272	0.287	0.253	0.245	0.252	0.271	0.27	0.316	0.281	0.186	0.564	0.373	0.237	0.317	0.313	0.277	0.305	0.278	0.196	0.188	0.134
[truncated: 47 more columns]

## Sheet: Biolog PM2 PMI1828 ptsH
P. mirabilis HI4320 PMI1828 ptsH growth in Biolog plate PM2A. Time is shown as hh:mm:ss. Measurements are OD600.
Time	A1	A2	A3	A4	A5	A6	A7	A8	A9	A10	A11	A12	B1	B2	B3	B4	B5	B6	B7	B8	B9	B10	B11	B12	C1	C2	C3	C4	C5	C6	C7	C8	C9	C10	C11	C12	D1	D2	D3	D4	D5	D6	D7	D8	D9	D10	D11	D12	E1
0:00:00	0.123	0.126	0.131	0.132	0.131	0.128	0.129	0.14	0.281	0.129	0.142	0.145	0.12	0.128	0.126	0.128	0.13	0.123	0.128	0.129	0.132	0.13	0.134	0.134	0.129	0.133	0.124	0.125	0.127	0.133	0.123	0.131	0.134	0.131	0.136	0.125	0.128	0.121	0.134	0.125	0.13	0.131	0.13	0.133	0.135	0.13	0.128	0.132	0.224
0:10:00	0.125	0.127	0.132	0.135	0.131	0.13	0.131	0.141	0.278	0.13	0.141	0.143	0.122	0.129	0.127	0.129	0.131	0.125	0.129	0.13	0.132	0.131	0.135	0.135	0.13	0.134	0.126	0.126	0.128	0.134	0.124	0.133	0.135	0.132	0.136	0.126	0.129	0.123	0.135	0.127	0.131	0.132	0.13	0.134	0.135	0.131	0.13	0.133	0.2
0:20:00	0.127	0.129	0.133	0.137	0.133	0.131	0.133	0.142	0.279	0.133	0.142	0.144	0.125	0.132	0.129	0.131	0.132	0.127	0.131	0.131	0.131	0.133	0.136	0.137	0.131	0.135	0.128	0.128	0.13	0.136	0.126	0.134	0.136	0.134	0.138	0.128	0.131	0.125	0.137	0.128	0.132	0.133	0.132	0.135	0.136	0.133	0.132	0.135	0.176
0:30:00	0.13	0.131	0.135	0.139	0.135	0.134	0.135	0.144	0.281	0.136	0.144	0.146	0.127	0.134	0.132	0.133	0.135	0.129	0.133	0.134	0.131	0.135	0.138	0.139	0.133	0.137	0.13	0.13	0.132	0.138	0.129	0.136	0.138	0.137	0.14	0.13	0.133	0.127	0.139	0.131	0.139	0.134	0.134	0.138	0.137	0.135	0.134	0.137	0.162
0:40:00	0.133	0.134	0.138	0.142	0.138	0.137	0.138	0.148	0.285	0.139	0.148	0.148	0.131	0.138	0.135	0.135	0.138	0.133	0.136	0.137	0.131	0.138	0.141	0.142	0.136	0.14	0.133	0.133	0.135	0.141	0.132	0.139	0.141	0.14	0.143	0.132	0.136	0.13	0.141	0.134	0.137	0.135	0.137	0.141	0.139	0.138	0.137	0.139	0.148
0:50:00	0.136	0.137	0.141	0.145	0.142	0.14	0.143	0.151	0.289	0.143	0.151	0.152	0.135	0.142	0.138	0.139	0.14	0.136	0.14	0.141	0.131	0.141	0.144	0.146	0.139	0.144	0.136	0.137	0.138	0.144	0.136	0.143	0.143	0.143	0.147	0.132	0.14	0.134	0.143	0.138	0.144	0.137	0.14	0.145	0.141	0.141	0.141	0.143	0.142
1:00:00	0.14	0.141	0.145	0.149	0.146	0.143	0.148	0.156	0.295	0.147	0.152	0.156	0.138	0.147	0.141	0.143	0.144	0.141	0.143	0.145	0.131	0.145	0.148	0.149	0.143	0.148	0.141	0.141	0.142	0.15	0.14	0.146	0.147	0.147	0.151	0.134	0.143	0.138	0.145	0.142	0.152	0.139	0.143	0.148	0.144	0.145	0.145	0.146	0.14
1:10:00	0.144	0.144	0.149	0.153	0.151	0.146	0.154	0.161	0.304	0.152	0.154	0.161	0.142	0.152	0.145	0.147	0.148	0.145	0.147	0.15	0.131	0.149	0.152	0.154	0.148	0.152	0.145	0.146	0.147	0.153	0.145	0.148	0.151	0.151	0.155	0.135	0.147	0.141	0.147	0.147	0.149	0.142	0.148	0.153	0.149	0.151	0.15	0.151	0.14
1:20:00	0.149	0.15	0.154	0.159	0.155	0.152	0.161	0.166	0.305	0.157	0.16	0.167	0.147	0.157	0.15	0.152	0.151	0.15	0.152	0.155	0.131	0.154	0.156	0.159	0.152	0.157	0.15	0.152	0.151	0.158	0.149	0.154	0.155	0.156	0.159	0.137	0.153	0.146	0.149	0.152	0.153	0.145	0.152	0.158	0.151	0.154	0.154	0.154	0.142
1:30:00	0.155	0.156	0.16	0.165	0.161	0.158	0.17	0.173	0.312	0.163	0.161	0.174	0.152	0.163	0.155	0.159	0.156	0.156	0.158	0.161	0.131	0.16	0.162	0.164	0.159	0.163	0.156	0.158	0.157	0.163	0.155	0.16	0.16	0.162	0.165	0.138	0.159	0.152	0.151	0.158	0.159	0.149	0.158	0.164	0.155	0.161	0.158	0.159	0.143
1:40:00	0.16	0.161	0.167	0.172	0.168	0.164	0.18	0.18	0.325	0.171	0.165	0.181	0.159	0.171	0.159	0.165	0.162	0.162	0.164	0.169	0.132	0.165	0.167	0.169	0.165	0.168	0.161	0.166	0.163	0.169	0.162	0.162	0.167	0.168	0.171	0.139	0.164	0.158	0.154	0.165	0.166	0.153	0.165	0.17	0.161	0.168	0.165	0.163	0.146
1:50:00	0.162	0.164	0.17	0.178	0.171	0.172	0.187	0.184	0.326	0.177	0.17	0.186	0.162	0.179	0.161	0.172	0.167	0.164	0.167	0.173	0.132	0.168	0.17	0.177	0.167	0.171	0.164	0.172	0.166	0.171	0.166	0.167	0.172	0.172	0.173	0.141	0.167	0.161	0.158	0.169	0.167	0.159	0.169	0.173	0.165	0.17	0.169	0.166	0.136
2:00:00	0.166	0.165	0.173	0.183	0.175	0.177	0.192	0.192	0.335	0.181	0.174	0.189	0.165	0.187	0.164	0.178	0.169	0.168	0.17	0.176	0.132	0.17	0.173	0.185	0.17	0.173	0.166	0.178	0.169	0.173	0.169	0.168	0.173	0.175	0.176	0.143	0.169	0.164	0.162	0.172	0.172	0.165	0.173	0.175	0.171	0.173	0.173	0.17	0.15
2:10:00	0.166	0.168	0.174	0.189	0.176	0.182	0.196	0.199	0.332	0.182	0.175	0.19	0.166	0.196	0.165	0.183	0.171	0.169	0.172	0.178	0.132	0.171	0.174	0.192	0.171	0.173	0.169	0.181	0.171	0.174	0.171	0.172	0.175	0.177	0.177	0.146	0.171	0.166	0.166	0.173	0.171	0.169	0.175	0.176	0.173	0.173	0.173	0.17	0.156
2:20:00	0.166	0.169	0.177	0.192	0.178	0.186	0.199	0.201	0.335	0.186	0.176	0.192	0.168	0.203	0.165	0.186	0.173	0.171	0.173	0.18	0.132	0.172	0.175	0.199	0.173	0.174	0.17	0.186	0.173	0.174	0.171	0.173	0.176	0.178	0.177	0.149	0.172	0.168	0.171	0.173	0.172	0.173	0.177	0.178	0.175	0.174	0.174	0.17	0.15
2:30:00	0.167	0.17	0.178	0.195	0.179	0.191	0.202	0.204	0.337	0.19	0.178	0.192	0.171	0.215	0.166	0.189	0.175	0.172	0.175	0.181	0.133	0.172	0.175	0.204	0.173	0.175	0.17	0.189	0.174	0.176	0.172	0.173	0.176	0.178	0.178	0.152	0.174	0.168	0.176	0.175	0.173	0.175	0.178	0.177	0.176	0.173	0.174	0.171	0.152
2:40:00	0.167	0.171	0.179	0.197	0.181	0.196	0.204	0.206	0.339	0.193	0.177	0.192	0.17	0.226	0.167	0.191	0.175	0.17	0.176	0.182	0.133	0.172	0.175	0.211	0.175	0.174	0.171	0.191	0.175	0.175	0.173	0.173	0.178	0.179	0.177	0.155	0.175	0.169	0.18	0.174	0.174	0.176	0.179	0.177	0.178	0.173	0.173	0.172	0.151
2:50:00	0.167	0.172	0.181	0.199	0.182	0.2	0.206	0.208	0.34	0.197	0.181	0.192	0.169	0.235	0.167	0.192	0.176	0.17	0.176	0.184	0.133	0.173	0.176	0.221	0.176	0.174	0.174	0.192	0.175	0.176	0.173	0.173	0.179	0.178	0.178	0.158	0.177	0.171	0.181	0.174	0.175	0.177	0.18	0.178	0.178	0.174	0.173	0.172	0.151
3:00:00	0.167	0.173	0.182	0.201	0.184	0.203	0.208	0.21	0.342	0.2	0.182	0.193	0.169	0.243	0.168	0.193	0.177	0.171	0.175	0.186	0.133	0.173	0.177	0.231	0.175	0.174	0.173	0.193	0.177	0.177	0.175	0.174	0.179	0.179	0.179	0.161	0.177	0.171	0.184	0.174	0.177	0.177	0.18	0.179	0.179	0.174	0.173	0.173	0.152
3:10:00	0.167	0.174	0.184	0.202	0.185	0.206	0.21	0.211	0.343	0.204	0.179	0.194	0.17	0.252	0.168	0.194	0.178	0.172	0.174	0.185	0.133	0.173	0.176	0.241	0.174	0.174	0.174	0.196	0.179	0.178	0.176	0.174	0.18	0.181	0.18	0.164	0.177	0.171	0.188	0.174	0.18	0.177	0.179	0.18	0.18	0.174	0.173	0.173	0.153
3:20:00	0.167	0.174	0.186	0.203	0.186	0.209	0.212	0.212	0.345	0.207	0.183	0.195	0.17	0.26	0.168	0.193	0.178	0.173	0.175	0.186	0.132	0.173	0.175	0.243	0.174	0.174	0.175	0.197	0.177	0.179	0.177	0.174	0.18	0.182	0.18	0.167	0.177	0.171	0.191	0.174	0.18	0.177	0.179	0.185	0.18	0.174	0.174	0.173	0.155
3:30:00	0.167	0.175	0.187	0.205	0.187	0.211	0.213	0.213	0.346	0.21	0.184	0.196	0.17	0.266	0.168	0.192	0.18	0.173	0.174	0.187	0.132	0.173	0.175	0.244	0.173	0.174	0.177	0.196	0.177	0.181	0.177	0.174	0.181	0.182	0.18	0.168	0.177	0.171	0.195	0.174	0.179	0.177	0.179	0.187	0.18	0.174	0.174	0.173	0.156
3:40:00	0.166	0.175	0.188	0.206	0.188	0.213	0.214	0.214	0.347	0.213	0.182	0.196	0.17	0.274	0.167	0.191	0.18	0.173	0.173	0.187	0.132	0.173	0.174	0.245	0.173	0.174	0.178	0.195	0.176	0.186	0.177	0.173	0.182	0.182	0.18	0.169	0.176	0.171	0.2	0.174	0.184	0.177	0.179	0.188	0.18	0.174	0.174	0.174	0.16
3:50:00	0.166	0.176	0.189	0.207	0.188	0.214	0.213	0.215	0.348	0.216	0.184	0.196	0.17	0.282	0.167	0.191	0.181	0.173	0.173	0.186	0.131	0.172	0.173	0.246	0.172	0.174	0.181	0.194	0.175	0.192	0.177	0.173	0.184	0.182	0.179	0.17	0.176	0.172	0.205	0.174	0.178	0.178	0.179	0.189	0.18	0.174	0.173	0.174	0.16
4:00:00	0.166	0.177	0.187	0.208	0.189	0.215	0.214	0.216	0.349	0.219	0.183	0.196	0.17	0.291	0.166	0.191	0.181	0.173	0.172	0.186	0.131	0.172	0.173	0.246	0.171	0.174	0.183	0.192	0.175	0.197	0.178	0.173	0.186	0.182	0.178	0.171	0.175	0.172	0.21	0.174	0.182	0.178	0.178	0.19	0.18	0.173	0.173	0.174	0.16
4:10:00	0.166	0.176	0.186	0.208	0.19	0.215	0.214	0.217	0.354	0.222	0.182	0.197	0.17	0.301	0.166	0.19	0.182	0.173	0.171	0.185	0.132	0.171	0.173	0.247	0.171	0.173	0.186	0.191	0.174	0.201	0.178	0.171	0.189	0.182	0.179	0.171	0.175	0.173	0.215	0.174	0.179	0.178	0.178	0.191	0.181	0.174	0.173	0.174	0.16
4:20:00	0.166	0.177	0.184	0.209	0.19	0.217	0.214	0.218	0.35	0.224	0.184	0.197	0.17	0.312	0.166	0.191	0.182	0.172	0.171	0.184	0.131	0.172	0.172	0.247	0.17	0.173	0.189	0.191	0.174	0.202	0.178	0.173	0.193	0.181	0.178	0.172	0.176	0.174	0.221	0.173	0.179	0.178	0.177	0.19	0.179	0.172	0.172	0.174	0.16
4:30:00	0.166	0.178	0.183	0.21	0.191	0.217	0.214	0.218	0.351	0.226	0.185	0.197	0.17	0.322	0.167	0.191	0.182	0.172	0.171	0.184	0.131	0.171	0.172	0.248	0.17	0.173	0.192	0.19	0.173	0.202	0.178	0.173	0.196	0.181	0.178	0.172	0.177	0.174	0.227	0.173	0.179	0.178	0.177	0.19	0.179	0.172	0.172	0.174	0.16
4:40:00	0.166	0.178	0.181	0.211	0.191	0.217	0.213	0.219	0.352	0.229	0.187	0.197	0.17	0.332	0.168	0.19	0.182	0.172	0.171	0.183	0.131	0.171	0.172	0.248	0.169	0.173	0.195	0.189	0.173	0.201	0.178	0.173	0.2	0.18	0.177	0.173	0.177	0.173	0.233	0.173	0.179	0.178	0.177	0.19	0.179	0.172	0.172	0.174	0.158
4:50:00	0.165	0.179	0.18	0.211	0.192	0.217	0.213	0.22	0.353	0.232	0.188	0.198	0.17	0.342	0.168	0.188	0.183	0.172	0.17	0.183	0.131	0.171	0.172	0.249	0.169	0.173	0.198	0.189	0.172	0.203	0.179	0.173	0.203	0.18	0.177	0.173	0.178	0.173	0.24	0.173	0.178	0.177	0.176	0.19	0.179	0.172	0.172	0.174	0.153
5:00:00	0.165	0.179	0.179	0.211	0.192	0.217	0.213	0.22	0.353	0.234	0.184	0.198	0.169	0.351	0.169	0.187	0.183	0.171	0.17	0.182	0.131	0.171	0.171	0.25	0.169	0.172	0.201	0.188	0.172	0.207	0.18	0.172	0.205	0.18	0.177	0.173	0.179	0.173	0.247	0.173	0.177	0.177	0.176	0.19	0.179	0.171	0.171	0.174	0.155
5:10:00	0.165	0.179	0.178	0.209	0.191	0.217	0.214	0.221	0.353	0.237	0.188	0.198	0.169	0.36	0.169	0.186	0.184	0.171	0.17	0.182	0.131	0.17	0.171	0.251	0.169	0.172	0.203	0.188	0.172	0.212	0.18	0.172	0.208	0.179	0.177	0.173	0.18	0.173	0.253	0.172	0.176	0.177	0.176	0.191	0.178	0.171	0.171	0.174	0.153
5:20:00	0.165	0.18	0.177	0.207	0.189	0.217	0.214	0.221	0.353	0.24	0.189	0.198	0.169	0.368	0.169	0.185	0.184	0.171	0.17	0.181	0.131	0.17	0.17	0.253	0.168	0.172	0.205	0.189	0.172	0.216	0.181	0.172	0.211	0.179	0.177	0.173	0.18	0.173	0.26	0.172	0.176	0.177	0.175	0.191	0.178	0.171	0.171	0.174	0.153
5:30:00	0.164	0.18	0.176	0.205	0.187	0.218	0.215	0.222	0.354	0.245	0.184	0.199	0.169	0.376	0.168	0.185	0.185	0.171	0.169	0.181	0.131	0.17	0.17	0.255	0.168	0.172	0.205	0.189	0.172	0.219	0.182	0.172	0.213	0.179	0.176	0.173	0.18	0.173	0.266	0.172	0.174	0.177	0.175	0.191	0.178	0.171	0.17	0.174	0.151
5:40:00	0.164	0.181	0.175	0.204	0.184	0.219	0.215	0.222	0.355	0.25	0.185	0.2	0.168	0.384	0.167	0.184	0.185	0.17	0.169	0.181	0.131	0.17	0.17	0.258	0.168	0.172	0.206	0.19	0.171	0.22	0.182	0.172	0.215	0.179	0.176	0.173	0.18	0.173	0.272	0.172	0.175	0.176	0.175	0.191	0.178	0.17	0.17	0.174	0.151
5:50:00	0.164	0.181	0.175	0.203	0.181	0.22	0.215	0.222	0.355	0.254	0.187	0.2	0.168	0.39	0.166	0.184	0.186	0.17	0.169	0.181	0.131	0.17	0.169	0.261	0.167	0.171	0.207	0.191	0.171	0.22	0.183	0.172	0.217	0.179	0.176	0.173	0.178	0.173	0.279	0.172	0.173	0.176	0.174	0.191	0.178	0.17	0.17	0.174	0.15
6:00:00	0.164	0.18	0.174	0.201	0.18	0.22	0.214	0.223	0.36	0.258	0.188	0.201	0.168	0.395	0.164	0.185	0.186	0.171	0.168	0.18	0.131	0.169	0.169	0.263	0.168	0.171	0.207	0.191	0.171	0.221	0.185	0.17	0.219	0.179	0.176	0.173	0.175	0.173	0.284	0.172	0.173	0.176	0.175	0.191	0.178	0.171	0.17	0.174	0.149
6:10:00	0.163	0.182	0.173	0.199	0.178	0.222	0.212	0.224	0.359	0.258	0.185	0.2	0.167	0.402	0.163	0.184	0.186	0.17	0.168	0.18	0.131	0.169	0.168	0.268	0.167	0.171	0.208	0.193	0.171	0.221	0.184	0.172	0.22	0.178	0.175	0.173	0.173	0.173	0.29	0.171	0.173	0.176	0.174	0.192	0.177	0.169	0.169	0.174	0.15
6:20:00	0.163	0.182	0.173	0.197	0.176	0.223	0.21	0.225	0.358	0.26	0.183	0.2	0.167	0.409	0.162	0.184	0.187	0.171	0.168	0.18	0.13	0.169	0.168	0.273	0.166	0.17	0.209	0.194	0.171	0.221	0.185	0.172	0.222	0.178	0.175	0.174	0.171	0.174	0.294	0.171	0.175	0.176	0.173	0.193	0.177	0.169	0.169	0.174	0.15
6:30:00	0.163	0.183	0.172	0.196	0.175	0.224	0.209	0.225	0.356	0.263	0.184	0.2	0.166	0.424	0.162	0.183	0.187	0.17	0.167	0.179	0.13	0.169	0.168	0.278	0.166	0.17	0.21	0.196	0.17	0.223	0.186	0.172	0.223	0.178	0.175	0.174	0.169	0.174	0.298	0.17	0.173	0.175	0.174	0.195	0.177	0.169	0.169	0.174	0.148
6:40:00	0.162	0.183	0.172	0.194	0.175	0.224	0.209	0.226	0.352	0.265	0.185	0.201	0.166	0.441	0.161	0.183	0.188	0.17	0.167	0.179	0.13	0.168	0.167	0.282	0.166	0.17	0.212	0.198	0.17	0.224	0.187	0.172	0.224	0.177	0.174	0.174	0.168	0.174	0.301	0.17	0.172	0.176	0.172	0.197	0.176	0.169	0.168	0.174	0.148
6:50:00	0.162	0.184	0.171	0.193	0.174	0.225	0.21	0.227	0.349	0.267	0.185	0.201	0.166	0.457	0.16	0.182	0.188	0.17	0.167	0.179	0.13	0.168	0.167	0.287	0.166	0.169	0.214	0.2	0.17	0.225	0.188	0.172	0.225	0.178	0.174	0.175	0.167	0.175	0.304	0.169	0.174	0.178	0.172	0.201	0.176	0.168	0.168	0.173	0.148
7:00:00	0.162	0.183	0.171	0.191	0.175	0.23	0.212	0.228	0.351	0.27	0.186	0.201	0.166	0.47	0.16	0.182	0.189	0.17	0.166	0.179	0.131	0.167	0.167	0.289	0.166	0.168	0.215	0.2	0.17	0.227	0.191	0.171	0.226	0.179	0.176	0.176	0.165	0.175	0.308	0.169	0.17	0.181	0.173	0.203	0.176	0.17	0.168	0.173	0.147
7:10:00	0.162	0.185	0.17	0.191	0.174	0.235	0.215	0.229	0.343	0.27	0.184	0.202	0.165	0.487	0.159	0.182	0.189	0.169	0.166	0.178	0.13	0.167	0.166	0.294	0.165	0.169	0.218	0.203	0.17	0.229	0.191	0.172	0.226	0.179	0.175	0.178	0.166	0.176	0.311	0.169	0.171	0.184	0.171	0.209	0.175	0.171	0.168	0.173	0.147
7:20:00	0.161	0.188	0.17	0.19	0.174	0.239	0.217	0.23	0.347	0.271	0.187	0.202	0.165	0.5	0.159	0.181	0.189	0.168	0.166	0.178	0.13	0.167	0.166	0.298	0.165	0.168	0.22	0.204	0.17	0.231	0.193	0.172	0.225	0.179	0.175	0.18	0.165	0.176	0.316	0.168	0.167	0.188	0.172	0.214	0.175	0.175	0.167	0.173	0.147
7:30:00	0.161	0.189	0.17	0.189	0.174	0.244	0.217	0.231	0.35	0.272	0.186	0.203	0.165	0.506	0.159	0.181	0.19	0.168	0.166	0.178	0.13	0.166	0.165	0.3	0.165	0.169	0.222	0.206	0.17	0.234	0.196	0.173	0.225	0.18	0.175	0.182	0.165	0.177	0.32	0.168	0.166	0.192	0.171	0.217	0.175	0.18	0.167	0.173	0.147
7:40:00	0.161	0.19	0.169	0.189	0.174	0.241	0.213	0.232	0.351	0.273	0.184	0.203	0.164	0.513	0.158	0.181	0.19	0.167	0.165	0.178	0.13	0.166	0.165	0.302	0.164	0.169	0.225	0.207	0.17	0.236	0.199	0.173	0.224	0.18	0.175	0.184	0.164	0.177	0.325	0.168	0.165	0.196	0.171	0.22	0.174	0.185	0.167	0.173	0.147
7:50:00	0.16	0.191	0.169	0.188	0.175	0.245	0.208	0.233	0.353	0.275	0.184	0.204	0.164	0.52	0.158	0.181	0.191	0.167	0.165	0.178	0.13	0.166	0.165	0.304	0.164	0.169	0.227	0.21	0.17	0.238	0.202	0.174	0.224	0.181	0.175	0.187	0.165	0.178	0.33	0.167	0.165	0.2	0.171	0.223	0.174	0.19	0.167	0.173	0.146
8:00:00	0.16	0.189	0.168	0.188	0.174	0.259	0.204	0.234	0.349	0.278	0.188	0.204	0.164	0.524	0.158	0.181	0.191	0.166	0.165	0.178	0.13	0.165	0.165	0.307	0.164	0.17	0.229	0.212	0.17	0.24	0.206	0.176	0.225	0.181	0.176	0.189	0.165	0.179	0.337	0.167	0.165	0.204	0.17	0.226	0.174	0.193	0.166	0.173	0.146
8:10:00	0.16	0.19	0.168	0.188	0.174	0.258	0.201	0.235	0.348	0.279	0.184	0.205	0.164	0.529	0.158	0.182	0.192	0.166	0.165	0.177	0.13	0.165	0.165	0.308	0.164	0.17	0.231	0.216	0.17	0.242	0.209	0.177	0.225	0.182	0.176	0.191	0.165	0.18	0.344	0.167	0.164	0.207	0.17	0.229	0.174	0.195	0.166	0.173	0.146
8:20:00	0.16	0.19	0.167	0.187	0.174	0.256	0.199	0.236	0.345	0.279	0.183	0.205	0.163	0.535	0.157	0.183	0.192	0.166	0.164	0.177	0.129	0.165	0.165	0.31	0.164	0.171	0.233	0.22	0.171	0.243	0.212	0.179	0.225	0.183	0.177	0.194	0.165	0.182	0.353	0.166	0.164	0.21	0.169	0.231	0.174	0.196	0.166	0.172	0.146
8:30:00	0.159	0.191	0.167	0.187	0.174	0.252	0.197	0.237	0.345	0.282	0.183	0.206	0.163	0.54	0.157	0.185	0.193	0.166	0.164	0.177	0.129	0.164	0.165	0.312	0.164	0.172	0.234	0.223	0.171	0.244	0.215	0.182	0.226	0.184	0.177	0.196	0.165	0.184	0.363	0.166	0.165	0.214	0.17	0.233	0.174	0.196	0.166	0.172	0.146
8:40:01	0.159	0.192	0.167	0.187	0.174	0.246	0.196	0.238	0.343	0.284	0.186	0.206	0.163	0.545	0.156	0.187	0.194	0.167	0.164	0.176	0.129	0.164	0.165	0.314	0.163	0.172	0.235	0.227	0.171	0.245	0.218	0.184	0.226	0.185	0.178	0.198	0.165	0.186	0.374	0.165	0.166	0.217	0.169	0.235	0.174	0.197	0.166	0.172	0.146
8:50:01	0.159	0.192	0.166	0.187	0.174	0.241	0.196	0.239	0.343	0.286	0.189	0.206	0.163	0.55	0.156	0.189	0.194	0.167	0.163	0.176	0.129	0.164	0.165	0.315	0.163	0.173	0.236	0.231	0.171	0.246	0.221	0.187	0.227	0.186	0.179	0.2	0.165	0.188	0.385	0.165	0.163	0.221	0.168	0.237	0.173	0.196	0.166	0.172	0.146
9:00:01	0.159	0.192	0.166	0.185	0.175	0.24	0.195	0.239	0.347	0.288	0.184	0.207	0.163	0.552	0.156	0.189	0.194	0.167	0.163	0.175	0.129	0.163	0.167	0.317	0.163	0.172	0.237	0.231	0.17	0.247	0.227	0.193	0.229	0.191	0.183	0.205	0.164	0.189	0.394	0.165	0.163	0.226	0.169	0.238	0.174	0.197	0.167	0.172	0.145
9:10:01	0.158	0.194	0.166	0.186	0.175	0.232	0.203	0.24	0.341	0.287	0.183	0.207	0.162	0.557	0.155	0.194	0.196	0.168	0.163	0.175	0.131	0.163	0.166	0.319	0.163	0.175	0.239	0.237	0.172	0.248	0.227	0.192	0.229	0.189	0.182	0.204	0.166	0.191	0.403	0.164	0.162	0.227	0.169	0.241	0.174	0.196	0.166	0.172	0.145
9:20:01	0.158	0.195	0.165	0.185	0.183	0.232	0.218	0.241	0.346	0.289	0.183	0.208	0.163	0.561	0.155	0.193	0.195	0.167	0.163	0.175	0.134	0.162	0.168	0.321	0.163	0.175	0.239	0.238	0.17	0.248	0.233	0.2	0.231	0.194	0.187	0.209	0.165	0.192	0.41	0.164	0.163	0.232	0.168	0.242	0.174	0.197	0.167	0.172	0.145
9:30:01	0.158	0.196	0.165	0.186	0.185	0.225	0.23	0.241	0.342	0.289	0.183	0.208	0.162	0.565	0.155	0.199	0.198	0.167	0.163	0.175	0.138	0.163	0.168	0.322	0.163	0.18	0.24	0.243	0.172	0.249	0.234	0.2	0.233	0.192	0.185	0.209	0.167	0.194	0.418	0.164	0.162	0.234	0.167	0.244	0.174	0.197	0.166	0.172	0.145
9:40:01	0.158	0.196	0.165	0.186	0.189	0.224	0.238	0.242	0.342	0.29	0.183	0.209	0.162	0.569	0.155	0.201	0.198	0.167	0.163	0.174	0.146	0.162	0.17	0.324	0.163	0.183	0.241	0.246	0.173	0.25	0.236	0.204	0.235	0.194	0.187	0.211	0.169	0.196	0.424	0.163	0.162	0.237	0.167	0.246	0.174	0.198	0.166	0.172	0.146
9:50:01	0.157	0.196	0.164	0.186	0.191	0.225	0.239	0.242	0.342	0.29	0.182	0.21	0.162	0.572	0.155	0.204	0.2	0.167	0.162	0.174	0.156	0.162	0.171	0.326	0.163	0.187	0.241	0.247	0.174	0.251	0.238	0.207	0.237	0.196	0.189	0.213	0.17	0.197	0.432	0.163	0.162	0.24	0.167	0.247	0.174	0.198	0.166	0.172	0.146
10:00:01	0.158	0.196	0.164	0.187	0.192	0.227	0.239	0.243	0.343	0.291	0.183	0.21	0.162	0.575	0.155	0.206	0.201	0.166	0.162	0.174	0.165	0.162	0.173	0.328	0.164	0.192	0.242	0.249	0.175	0.252	0.239	0.21	0.238	0.198	0.191	0.216	0.173	0.199	0.439	0.162	0.163	0.243	0.167	0.249	0.175	0.199	0.166	0.172	0.146
10:10:01	0.164	0.197	0.164	0.187	0.193	0.227	0.237	0.243	0.344	0.291	0.182	0.211	0.162	0.578	0.166	0.209	0.202	0.166	0.162	0.173	0.173	0.161	0.176	0.33	0.164	0.196	0.243	0.251	0.177	0.253	0.241	0.214	0.241	0.2	0.194	0.219	0.175	0.201	0.445	0.162	0.163	0.246	0.166	0.251	0.175	0.2	0.166	0.172	0.146
10:20:01	0.169	0.197	0.163	0.186	0.192	0.229	0.233	0.244	0.349	0.293	0.183	0.212	0.162	0.58	0.173	0.206	0.201	0.165	0.162	0.172	0.181	0.16	0.182	0.333	0.165	0.198	0.244	0.251	0.175	0.254	0.243	0.221	0.242	0.207	0.201	0.223	0.174	0.202	0.449	0.162	0.164	0.25	0.167	0.252	0.176	0.202	0.168	0.173	0.146
10:30:01	0.179	0.199	0.163	0.188	0.194	0.224	0.234	0.244	0.346	0.292	0.183	0.213	0.162	0.582	0.177	0.213	0.205	0.171	0.162	0.173	0.184	0.161	0.184	0.334	0.166	0.207	0.245	0.254	0.182	0.255	0.244	0.221	0.243	0.205	0.199	0.223	0.182	0.205	0.457	0.162	0.165	0.252	0.166	0.254	0.176	0.202	0.167	0.172	0.146
10:40:01	0.185	0.199	0.163	0.189	0.195	0.223	0.234	0.244	0.348	0.293	0.183	0.214	0.161	0.585	0.176	0.216	0.207	0.179	0.162	0.172	0.187	0.16	0.188	0.335	0.167	0.21	0.245	0.255	0.185	0.257	0.246	0.224	0.244	0.208	0.202	0.225	0.186	0.207	0.463	0.161	0.166	0.255	0.166	0.256	0.177	0.203	0.167	0.173	0.146
10:50:01	0.192	0.2	0.163	0.19	0.196	0.223	0.236	0.245	0.351	0.295	0.183	0.216	0.162	0.586	0.172	0.218	0.208	0.187	0.162	0.172	0.191	0.16	0.193	0.337	0.168	0.215	0.246	0.257	0.188	0.258	0.248	0.227	0.246	0.211	0.206	0.227	0.19	0.208	0.469	0.161	0.168	0.257	0.166	0.257	0.177	0.205	0.167	0.173	0.146
11:00:01	0.197	0.2	0.163	0.19	0.197	0.224	0.237	0.245	0.353	0.296	0.183	0.219	0.161	0.588	0.168	0.221	0.211	0.196	0.164	0.172	0.194	0.179	0.198	0.339	0.169	0.219	0.246	0.258	0.192	0.26	0.251	0.23	0.247	0.214	0.209	0.228	0.195	0.21	0.474	0.161	0.17	0.26	0.166	0.259	0.178	0.205	0.168	0.173	0.146
11:10:01	0.202	0.2	0.163	0.192	0.199	0.227	0.24	0.245	0.356	0.297	0.19	0.223	0.162	0.588	0.164	0.222	0.213	0.204	0.172	0.172	0.196	0.209	0.204	0.341	0.171	0.223	0.247	0.26	0.195	0.26	0.252	0.233	0.248	0.217	0.211	0.23	0.201	0.212	0.48	0.161	0.172	0.262	0.166	0.26	0.179	0.206	0.168	0.173	0.146
11:20:01	0.207	0.201	0.163	0.193	0.202	0.229	0.243	0.246	0.359	0.299	0.191	0.228	0.162	0.589	0.161	0.224	0.215	0.212	0.182	0.171	0.198	0.227	0.209	0.342	0.173	0.226	0.247	0.261	0.199	0.262	0.254	0.236	0.249	0.22	0.214	0.232	0.206	0.214	0.485	0.161	0.174	0.264	0.167	0.262	0.18	0.208	0.169	0.173	0.145
11:30:01	0.211	0.201	0.163	0.194	0.204	0.233	0.245	0.246	0.362	0.3	0.189	0.233	0.162	0.59	0.159	0.226	0.217	0.219	0.194	0.171	0.2	0.238	0.215	0.343	0.175	0.23	0.248	0.262	0.202	0.263	0.256	0.239	0.251	0.223	0.217	0.233	0.212	0.216	0.488	0.16	0.176	0.266	0.166	0.263	0.181	0.208	0.169	0.173	0.143
11:40:01	0.215	0.202	0.164	0.196	0.208	0.236	0.247	0.247	0.365	0.302	0.187	0.237	0.162	0.592	0.157	0.228	0.22	0.224	0.205	0.171	0.202	0.246	0.221	0.345	0.178	0.233	0.249	0.264	0.205	0.264	0.258	0.241	0.252	0.225	0.22	0.234	0.219	0.218	0.492	0.16	0.178	0.268	0.166	0.265	0.182	0.209	0.17	0.173	0.143
11:50:01	0.22	0.203	0.164	0.198	0.211	0.266	0.249	0.247	0.368	0.304	0.185	0.241	0.162	0.593	0.156	0.23	0.223	0.227	0.214	0.17	0.203	0.251	0.226	0.346	0.181	0.236	0.249	0.265	0.209	0.265	0.26	0.244	0.253	0.228	0.223	0.236	0.225	0.219	0.493	0.16	0.181	0.27	0.167	0.266	0.183	0.211	0.171	0.173	0.143
12:00:01	0.223	0.203	0.165	0.2	0.215	0.282	0.251	0.247	0.37	0.305	0.192	0.245	0.163	0.594	0.154	0.232	0.226	0.231	0.221	0.17	0.204	0.253	0.231	0.347	0.184	0.24	0.25	0.267	0.212	0.266	0.261	0.247	0.254	0.23	0.226	0.237	0.231	0.221	0.495	0.16	0.183	0.272	0.167	0.267	0.185	0.212	0.173	0.173	0.143
12:10:01	0.226	0.204	0.165	0.203	0.219	0.291	0.253	0.248	0.373	0.307	0.189	0.248	0.164	0.591	0.153	0.234	0.229	0.233	0.226	0.17	0.205	0.256	0.236	0.348	0.188	0.242	0.251	0.268	0.216	0.266	0.263	0.25	0.255	0.233	0.228	0.238	0.237	0.223	0.496	0.16	0.186	0.273	0.168	0.268	0.186	0.213	0.175	0.173	0.143
12:20:01	0.23	0.205	0.166	0.205	0.223	0.299	0.254	0.248	0.376	0.309	0.186	0.251	0.164	0.591	0.153	0.236	0.232	0.235	0.23	0.17	0.206	0.258	0.239	0.349	0.19	0.245	0.251	0.27	0.218	0.268	0.264	0.252	0.256	0.235	0.231	0.239	0.242	0.224	0.497	0.16	0.188	0.275	0.169	0.27	0.188	0.214	0.177	0.173	0.143
12:30:01	0.232	0.205	0.167	0.207	0.227	0.31	0.256	0.249	0.379	0.31	0.187	0.253	0.165	0.593	0.152	0.238	0.235	0.237	0.234	0.17	0.207	0.26	0.242	0.35	0.193	0.248	0.251	0.272	0.221	0.269	0.265	0.254	0.258	0.237	0.234	0.24	0.245	0.226	0.497	0.16	0.19	0.277	0.17	0.271	0.189	0.215	0.18	0.173	0.143
12:40:01	0.235	0.206	0.168	0.21	0.23	0.309	0.256	0.25	0.382	0.312	0.191	0.256	0.165	0.594	0.151	0.24	0.238	0.239	0.236	0.169	0.208	0.262	0.245	0.351	0.196	0.251	0.252	0.273	0.224	0.27	0.265	0.256	0.259	0.239	0.237	0.242	0.248	0.228	0.498	0.16	0.193	0.279	0.172	0.272	0.191	0.217	0.184	0.173	0.143
12:50:01	0.239	0.205	0.171	0.209	0.234	0.309	0.255	0.251	0.38	0.314	0.19	0.259	0.168	0.591	0.151	0.245	0.245	0.243	0.239	0.168	0.209	0.264	0.245	0.351	0.204	0.257	0.255	0.275	0.23	0.271	0.266	0.26	0.26	0.241	0.24	0.243	0.254	0.233	0.499	0.162	0.2	0.28	0.173	0.273	0.199	0.213	0.182	0.173	0.142
13:00:01	0.242	0.206	0.173	0.212	0.238	0.31	0.256	0.252	0.381	0.315	0.192	0.259	0.169	0.591	0.151	0.248	0.25	0.244	0.242	0.168	0.21	0.266	0.247	0.352	0.209	0.259	0.255	0.277	0.233	0.272	0.266	0.262	0.261	0.244	0.242	0.244	0.257	0.235	0.499	0.162	0.203	0.281	0.176	0.274	0.202	0.216	0.186	0.174	0.142
13:10:01	0.244	0.206	0.175	0.216	0.24	0.312	0.259	0.254	0.384	0.317	0.192	0.259	0.171	0.59	0.151	0.251	0.255	0.246	0.244	0.168	0.21	0.268	0.249	0.353	0.212	0.261	0.256	0.278	0.236	0.273	0.266	0.264	0.263	0.246	0.245	0.246	0.26	0.237	0.499	0.162	0.206	0.282	0.223	0.275	0.205	0.218	0.191	0.174	0.142
13:20:01	0.244	0.208	0.174	0.223	0.242	0.317	0.263	0.256	0.389	0.318	0.19	0.258	0.171	0.59	0.15	0.251	0.257	0.246	0.246	0.169	0.209	0.27	0.252	0.355	0.209	0.261	0.253	0.279	0.236	0.274	0.262	0.264	0.264	0.248	0.247	0.248	0.261	0.234	0.499	0.161	0.204	0.284	0.251	0.276	0.201	0.227	0.204	0.174	0.142
13:30:01	0.246	0.209	0.176	0.226	0.244	0.314	0.264	0.258	0.391	0.319	0.191	0.257	0.173	0.59	0.15	0.253	0.262	0.249	0.248	0.169	0.21	0.272	0.253	0.356	0.212	0.263	0.254	0.281	0.239	0.275	0.26	0.266	0.266	0.251	0.25	0.25	0.264	0.236	0.5	0.161	0.207	0.285	0.27	0.277	0.204	0.23	0.206	0.174	0.142
13:40:01	0.248	0.209	0.177	0.229	0.245	0.308	0.265	0.26	0.391	0.321	0.192	0.256	0.174	0.59	0.15	0.255	0.266	0.25	0.25	0.169	0.21	0.274	0.255	0.358	0.216	0.265	0.254	0.282	0.242	0.276	0.258	0.269	0.268	0.253	0.252	0.252	0.266	0.237	0.5	0.162	0.21	0.285	0.283	0.278	0.206	0.233	0.209	0.174	0.142
13:50:01	0.251	0.208	0.184	0.23	0.247	0.305	0.264	0.263	0.389	0.323	0.198	0.252	0.18	0.591	0.149	0.261	0.273	0.255	0.252	0.168	0.211	0.275	0.254	0.358	0.224	0.269	0.258	0.284	0.245	0.277	0.259	0.271	0.267	0.254	0.255	0.253	0.269	0.242	0.5	0.164	0.217	0.285	0.293	0.279	0.215	0.23	0.208	0.175	0.142
14:00:01	0.251	0.207	0.183	0.228	0.246	0.3	0.265	0.265	0.396	0.323	0.195	0.244	0.179	0.593	0.149	0.258	0.271	0.253	0.251	0.168	0.21	0.277	0.255	0.359	0.226	0.27	0.26	0.286	0.245	0.277	0.255	0.272	0.269	0.258	0.259	0.256	0.27	0.244	0.5	0.164	0.216	0.284	0.299	0.28	0.219	0.236	0.209	0.179	0.142
14:10:01	0.251	0.209	0.18	0.234	0.247	0.3	0.268	0.267	0.4	0.324	0.196	0.243	0.179	0.593	0.162	0.259	0.274	0.253	0.254	0.168	0.208	0.278	0.258	0.362	0.222	0.269	0.256	0.287	0.245	0.279	0.246	0.273	0.271	0.26	0.26	0.258	0.271	0.241	0.499	0.163	0.213	0.285	0.302	0.281	0.214	0.244	0.219	0.178	0.142
14:20:01	0.255	0.208	0.188	0.234	0.248	0.295	0.269	0.269	0.398	0.325	0.196	0.239	0.184	0.593	0.184	0.263	0.281	0.257	0.255	0.168	0.21	0.279	0.256	0.362	0.232	0.274	0.261	0.289	0.249	0.279	0.247	0.275	0.272	0.261	0.262	0.259	0.274	0.247	0.5	0.165	0.221	0.284	0.305	0.281	0.225	0.243	0.211	0.18	0.142
14:30:01	0.259	0.21	0.193	0.242	0.251	0.295	0.271	0.268	0.393	0.327	0.204	0.241	0.191	0.592	0.207	0.27	0.292	0.263	0.258	0.169	0.211	0.281	0.258	0.364	0.237	0.276	0.26	0.29	0.253	0.281	0.243	0.279	0.274	0.262	0.263	0.261	0.276	0.249	0.502	0.167	0.228	0.286	0.307	0.282	0.226	0.243	0.215	0.178	0.142
14:40:01	0.26	0.21	0.194	0.245	0.253	0.292	0.274	0.267	0.394	0.328	0.199	0.238	0.195	0.593	0.223	0.272	0.296	0.266	0.26	0.169	0.21	0.282	0.259	0.365	0.241	0.278	0.261	0.291	0.255	0.281	0.238	0.28	0.275	0.263	0.265	0.263	0.278	0.251	0.502	0.167	0.231	0.286	0.307	0.283	0.23	0.246	0.217	0.179	0.142
14:50:01	0.261	0.21	0.193	0.247	0.254	0.287	0.276	0.265	0.395	0.33	0.201	0.235	0.2	0.593	0.233	0.274	0.301	0.268	0.262	0.169	0.21	0.283	0.26	0.368	0.245	0.279	0.261	0.293	0.256	0.283	0.234	0.282	0.276	0.265	0.267	0.265	0.28	0.252	0.503	0.168	0.234	0.286	0.308	0.284	0.233	0.249	0.218	0.179	0.142
15:00:01	0.262	0.21	0.196	0.249	0.255	0.283	0.278	0.26	0.395	0.331	0.202	0.232	0.205	0.594	0.241	0.276	0.306	0.269	0.263	0.169	0.209	0.284	0.261	0.37	0.248	0.281	0.261	0.294	0.258	0.284	0.228	0.284	0.278	0.267	0.268	0.267	0.281	0.254	0.503	0.169	0.237	0.285	0.307	0.284	0.236	0.252	0.219	0.18	0.142
15:10:01	0.263	0.211	0.197	0.251	0.256	0.278	0.281	0.253	0.396	0.333	0.203	0.229	0.21	0.594	0.247	0.278	0.309	0.271	0.265	0.17	0.208	0.285	0.262	0.372	0.251	0.282	0.261	0.295	0.259	0.284	0.223	0.285	0.279	0.268	0.27	0.268	0.283	0.255	0.503	0.171	0.24	0.284	0.306	0.285	0.239	0.255	0.22	0.181	0.142
15:20:01	0.265	0.21	0.198	0.252	0.258	0.274	0.284	0.245	0.396	0.334	0.205	0.227	0.215	0.595	0.252	0.281	0.314	0.273	0.266	0.17	0.207	0.286	0.263	0.374	0.254	0.283	0.261	0.297	0.26	0.285	0.218	0.287	0.28	0.27	0.272	0.27	0.284	0.255	0.504	0.171	0.242	0.283	0.306	0.286	0.243	0.257	0.222	0.183	0.141
15:30:01	0.266	0.211	0.277	0.252	0.259	0.268	0.287	0.236	0.397	0.335	0.206	0.224	0.22	0.596	0.255	0.283	0.318	0.274	0.268	0.171	0.205	0.287	0.264	0.376	0.257	0.284	0.26	0.298	0.262	0.286	0.214	0.289	0.282	0.272	0.274	0.272	0.286	0.256	0.504	0.172	0.244	0.282	0.304	0.286	0.246	0.259	0.223	0.183	0.141
15:40:01	0.268	0.211	0.286	0.252	0.26	0.263	0.29	0.23	0.398	0.335	0.208	0.221	0.225	0.597	0.259	0.285	0.321	0.276	0.269	0.171	0.205	0.288	0.265	0.377	0.26	0.285	0.26	0.3	0.263	0.287	0.209	0.29	0.284	0.274	0.277	0.274	0.287	0.257	0.505	0.173	0.247	0.28	0.303	0.287	0.249	0.264	0.223	0.184	0.141
15:50:01	0.269	0.211	0.283	0.253	0.262	0.26	0.293	0.231	0.398	0.336	0.212	0.219	0.23	0.597	0.261	0.287	0.325	0.278	0.271	0.172	0.204	0.289	0.266	0.379	0.263	0.286	0.259	0.301	0.264	0.288	0.204	0.291	0.285	0.276	0.279	0.276	0.288	0.258	0.505	0.174	0.249	0.278	0.301	0.288	0.252	0.267	0.225	0.188	0.141
16:00:01	0.27	0.211	0.275	0.246	0.261	0.248	0.294	0.235	0.404	0.335	0.211	0.213	0.231	0.599	0.261	0.286	0.324	0.276	0.27	0.171	0.201	0.288	0.265	0.379	0.265	0.287	0.26	0.302	0.264	0.288	0.2	0.29	0.285	0.278	0.281	0.277	0.289	0.258	0.505	0.173	0.247	0.269	0.299	0.288	0.255	0.27	0.221	0.191	0.141
16:10:01	0.273	0.212	0.277	0.253	0.265	0.252	0.298	0.267	0.4	0.336	0.212	0.215	0.239	0.598	0.265	0.291	0.332	0.281	0.274	0.173	0.203	0.29	0.268	0.382	0.268	0.288	0.257	0.304	0.267	0.289	0.196	0.294	0.287	0.279	0.282	0.279	0.289	0.259	0.506	0.176	0.254	0.275	0.3	0.289	0.258	0.271	0.227	0.189	0.141
16:20:01	0.274	0.213	0.276	0.252	0.266	0.248	0.3	0.299	0.401	0.337	0.214	0.213	0.243	0.599	0.267	0.293	0.335	0.282	0.276	0.173	0.202	0.291	0.269	0.383	0.271	0.289	0.257	0.305	0.268	0.29	0.193	0.295	0.289	0.281	0.285	0.28	0.29	0.26	0.507	0.178	0.257	0.273	0.299	0.29	0.261	0.273	0.228	0.189	0.141
16:30:01	0.275	0.213	0.274	0.254	0.269	0.246	0.303	0.325	0.4	0.337	0.215	0.212	0.248	0.599	0.269	0.295	0.337	0.284	0.277	0.174	0.201	0.291	0.27	0.385	0.272	0.29	0.256	0.306	0.268	0.29	0.189	0.296	0.29	0.282	0.286	0.281	0.29	0.26	0.508	0.178	0.258	0.272	0.298	0.291	0.264	0.275	0.229	0.189	0.141
16:40:01	0.277	0.213	0.273	0.253	0.271	0.242	0.305	0.324	0.4	0.338	0.217	0.21	0.251	0.599	0.27	0.297	0.34	0.285	0.278	0.174	0.2	0.291	0.271	0.386	0.275	0.291	0.255	0.307	0.27	0.291	0.186	0.297	0.291	0.284	0.288	0.282	0.29	0.261	0.509	0.179	0.26	0.27	0.298	0.291	0.266	0.276	0.23	0.191	0.141
16:50:01	0.278	0.213	0.27	0.255	0.272	0.239	0.306	0.3	0.4	0.338	0.219	0.208	0.256	0.599	0.272	0.299	0.342	0.286	0.28	0.173	0.2	0.292	0.272	0.387	0.277	0.291	0.253	0.308	0.271	0.291	0.183	0.297	0.292	0.285	0.289	0.283	0.29	0.261	0.51	0.181	0.262	0.267	0.299	0.292	0.269	0.278	0.231	0.191	0.141
17:00:01	0.28	0.212	0.263	0.251	0.274	0.229	0.307	0.276	0.404	0.337	0.22	0.204	0.257	0.602	0.272	0.298	0.343	0.284	0.28	0.17	0.196	0.292	0.271	0.387	0.279	0.292	0.256	0.31	0.271	0.291	0.18	0.296	0.293	0.287	0.292	0.284	0.291	0.262	0.511	0.178	0.259	0.256	0.299	0.292	0.272	0.28	0.228	0.195	0.141
17:10:01	0.281	0.214	0.266	0.26	0.276	0.233	0.31	0.232	0.399	0.338	0.222	0.206	0.259	0.601	0.275	0.302	0.347	0.289	0.282	0.173	0.197	0.294	0.274	0.39	0.28	0.293	0.252	0.311	0.273	0.293	0.178	0.299	0.294	0.288	0.292	0.285	0.29	0.262	0.512	0.183	0.265	0.263	0.3	0.293	0.274	0.28	0.234	0.192	0.141
17:20:01	0.281	0.214	0.264	0.262	0.277	0.23	0.312	0.207	0.398	0.338	0.223	0.205	0.261	0.603	0.277	0.304	0.35	0.29	0.284	0.172	0.197	0.294	0.274	0.391	0.281	0.293	0.251	0.312	0.274	0.293	0.176	0.299	0.296	0.289	0.293	0.286	0.29	0.262	0.513	0.184	0.265	0.261	0.301	0.293	0.276	0.281	0.235	0.192	0.14
17:30:01	0.282	0.215	0.261	0.265	0.279	0.227	0.314	0.193	0.398	0.338	0.225	0.203	0.242	0.604	0.278	0.306	0.352	0.291	0.285	0.17	0.195	0.295	0.275	0.393	0.282	0.294	0.25	0.314	0.275	0.293	0.174	0.3	0.297	0.29	0.295	0.286	0.287	0.262	0.513	0.185	0.267	0.26	0.303	0.294	0.279	0.282	0.237	0.191	0.14
17:40:01	0.28	0.217	0.267	0.259	0.275	0.219	0.314	0.185	0.394	0.337	0.226	0.204	0.227	0.605	0.277	0.306	0.355	0.289	0.286	0.17	0.19	0.294	0.276	0.394	0.279	0.292	0.241	0.314	0.276	0.293	0.17	0.299	0.297	0.292	0.295	0.287	0.29	0.255	0.514	0.182	0.263	0.258	0.303	0.294	0.273	0.282	0.247	0.189	0.14
17:50:01	0.284	0.216	0.257	0.27	0.28	0.221	0.315	0.182	0.395	0.339	0.228	0.201	0.234	0.606	0.28	0.31	0.357	0.293	0.288	0.168	0.193	0.296	0.276	0.396	0.284	0.294	0.246	0.316	0.278	0.294	0.171	0.301	0.298	0.293	0.297	0.288	0.292	0.262	0.515	0.187	0.269	0.255	0.305	0.296	0.283	0.283	0.24	0.191	0.14
18:00:01	0.284	0.217	0.255	0.271	0.28	0.218	0.317	0.181	0.394	0.339	0.229	0.2	0.234	0.607	0.281	0.311	0.359	0.294	0.289	0.167	0.192	0.296	0.277	0.397	0.285	0.294	0.244	0.317	0.279	0.295	0.169	0.301	0.299	0.294	0.298	0.289	0.292	0.262	0.517	0.258	0.27	0.253	0.306	0.296	0.285	0.284	0.242	0.192	0.14
18:10:01	0.285	0.217	0.251	0.274	0.281	0.216	0.319	0.18	0.393	0.339	0.23	0.2	0.235	0.607	0.282	0.313	0.361	0.295	0.29	0.167	0.192	0.297	0.278	0.398	0.285	0.294	0.242	0.318	0.28	0.295	0.168	0.301	0.3	0.295	0.298	0.29	0.291	0.261	0.517	0.274	0.27	0.25	0.308	0.296	0.287	0.284	0.243	0.192	0.14
18:20:01	0.285	0.218	0.249	0.275	0.281	0.213	0.32	0.18	0.391	0.339	0.232	0.199	0.236	0.608	0.283	0.315	0.363	0.296	0.291	0.167	0.19	0.297	0.279	0.399	0.286	0.295	0.24	0.319	0.281	0.295	0.166	0.302	0.3	0.297	0.299	0.291	0.289	0.26	0.519	0.285	0.271	0.249	0.308	0.297	0.288	0.285	0.244	0.193	0.14
18:30:01	0.286	0.217	0.245	0.277	0.281	0.212	0.32	0.18	0.39	0.338	0.233	0.198	0.238	0.609	0.284	0.316	0.365	0.297	0.292	0.166	0.191	0.298	0.279	0.4	0.287	0.295	0.238	0.32	0.282	0.296	0.165	0.302	0.3	0.298	0.3	0.291	0.286	0.259	0.519	0.294	0.271	0.246	0.309	0.298	0.289	0.286	0.246	0.193	0.14
18:40:01	0.286	0.218	0.242	0.282	0.282	0.21	0.323	0.18	0.388	0.338	0.234	0.197	0.238	0.609	0.284	0.318	0.367	0.297	0.293	0.166	0.189	0.298	0.28	0.402	0.287	0.295	0.236	0.321	0.283	0.296	0.165	0.302	0.301	0.299	0.3	0.291	0.284	0.259	0.52	0.302	0.271	0.244	0.309	0.298	0.29	0.287	0.248	0.193	0.14
18:50:01	0.286	0.219	0.24	0.285	0.282	0.208	0.325	0.181	0.387	0.338	0.235	0.196	0.24	0.61	0.285	0.319	0.369	0.298	0.294	0.166	0.189	0.299	0.28	0.403	0.287	0.295	0.233	0.322	0.285	0.296	0.164	0.302	0.301	0.3	0.301	0.292	0.281	0.258	0.521	0.308	0.272	0.242	0.31	0.298	0.292	0.287	0.25	0.193	0.14
19:00:01	0.285	0.219	0.237	0.288	0.283	0.206	0.325	0.181	0.386	0.338	0.236	0.196	0.242	0.609	0.286	0.321	0.371	0.298	0.295	0.166	0.188	0.299	0.281	0.404	0.288	0.296	0.231	0.323	0.286	0.296	0.163	0.302	0.302	0.301	0.301	0.293	0.278	0.257	0.523	0.312	0.272	0.24	0.311	0.299	0.293	0.288	0.252	0.194	0.14
19:10:01	0.282	0.219	0.236	0.278	0.278	0.201	0.325	0.182	0.385	0.333	0.236	0.196	0.236	0.611	0.283	0.319	0.372	0.291	0.294	0.167	0.179	0.296	0.279	0.403	0.283	0.291	0.223	0.324	0.286	0.292	0.163	0.298	0.301	0.302	0.3	0.293	0.281	0.248	0.522	0.313	0.262	0.229	0.31	0.297	0.283	0.287	0.259	0.192	0.141
19:20:01	0.285	0.22	0.233	0.295	0.282	0.204	0.329	0.182	0.383	0.337	0.238	0.195	0.244	0.609	0.288	0.323	0.375	0.299	0.297	0.166	0.186	0.3	0.282	0.406	0.288	0.295	0.226	0.325	0.288	0.296	0.162	0.303	0.303	0.304	0.302	0.295	0.275	0.254	0.525	0.319	0.271	0.238	0.312	0.299	0.293	0.288	0.256	0.194	0.14
19:30:01	0.284	0.221	0.231	0.298	0.282	0.203	0.329	0.183	0.381	0.336	0.239	0.194	0.245	0.609	0.288	0.324	0.377	0.299	0.297	0.166	0.185	0.3	0.282	0.408	0.288	0.295	0.223	0.326	0.289	0.296	0.162	0.304	0.303	0.304	0.303	0.296	0.273	0.254	0.526	0.321	0.271	0.237	0.312	0.3	0.294	0.287	0.258	0.195	0.14
19:40:01	0.284	0.221	0.228	0.301	0.282	0.201	0.33	0.183	0.379	0.336	0.239	0.194	0.247	0.609	0.289	0.326	0.378	0.3	0.298	0.166	0.184	0.3	0.282	0.409	0.288	0.295	0.221	0.327	0.29	0.295	0.161	0.303	0.302	0.305	0.303	0.297	0.271	0.252	0.527	0.323	0.27	0.235	0.313	0.3	0.295	0.286	0.259	0.195	0.14
19:50:01	0.283	0.221	0.226	0.304	0.282	0.201	0.332	0.184	0.377	0.335	0.24	0.193	0.249	0.609	0.289	0.327	0.38	0.3	0.299	0.166	0.183	0.3	0.282	0.41	0.288	0.294	0.218	0.327	0.291	0.295	0.161	0.304	0.303	0.306	0.303	0.297	0.269	0.25	0.528	0.324	0.27	0.234	0.313	0.3	0.295	0.285	0.261	0.195	0.14
20:00:01	0.282	0.222	0.224	0.307	0.281	0.201	0.332	0.184	0.376	0.334	0.241	0.193	0.249	0.609	0.289	0.328	0.382	0.299	0.299	0.166	0.182	0.3	0.282	0.411	0.289	0.294	0.216	0.328	0.292	0.295	0.161	0.303	0.304	0.306	0.304	0.298	0.267	0.25	0.529	0.325	0.269	0.234	0.313	0.3	0.296	0.284	0.263	0.196	0.14
20:10:01	0.281	0.222	0.222	0.31	0.281	0.202	0.333	0.185	0.374	0.333	0.242	0.193	0.251	0.609	0.29	0.329	0.384	0.299	0.3	0.166	0.181	0.3	0.282	0.412	0.288	0.293	0.213	0.329	0.293	0.294	0.161	0.303	0.304	0.307	0.305	0.299	0.265	0.248	0.53	0.324	0.268	0.233	0.313	0.3	0.295	0.282	0.265	0.196	0.14
20:20:01	0.28	0.222	0.219	0.313	0.28	0.201	0.336	0.185	0.371	0.333	0.242	0.192	0.253	0.609	0.29	0.33	0.385	0.299	0.301	0.167	0.18	0.3	0.282	0.413	0.288	0.292	0.211	0.329	0.295	0.293	0.161	0.303	0.304	0.308	0.305	0.3	0.262	0.246	0.532	0.324	0.267	0.231	0.313	0.299	0.296	0.281	0.266	0.197	0.14
20:30:01	0.279	0.223	0.217	0.315	0.28	0.201	0.335	0.186	0.37	0.331	0.242	0.192	0.253	0.609	0.29	0.331	0.387	0.299	0.301	0.167	0.178	0.3	0.282	0.414	0.288	0.292	0.209	0.33	0.295	0.292	0.161	0.303	0.303	0.308	0.306	0.3	0.261	0.244	0.533	0.322	0.265	0.231	0.313	0.299	0.296	0.28	0.267	0.197	0.14
20:40:01	0.278	0.223	0.215	0.318	0.279	0.201	0.338	0.187	0.368	0.331	0.243	0.192	0.254	0.609	0.291	0.332	0.389	0.299	0.302	0.167	0.176	0.299	0.281	0.415	0.288	0.291	0.206	0.331	0.296	0.291	0.161	0.302	0.303	0.309	0.306	0.301	0.259	0.242	0.534	0.321	0.265	0.23	0.314	0.299	0.297	0.278	0.268	0.197	0.14
20:50:01	0.277	0.223	0.213	0.321	0.279	0.2	0.337	0.187	0.366	0.331	0.243	0.192	0.255	0.608	0.291	0.333	0.39	0.298	0.303	0.167	0.174	0.299	0.28	0.415	0.288	0.29	0.204	0.331	0.297	0.29	0.161	0.301	0.303	0.309	0.306	0.302	0.258	0.24	0.535	0.32	0.264	0.23	0.313	0.298	0.297	0.277	0.269	0.197	0.14
21:00:01	0.276	0.223	0.21	0.323	0.279	0.199	0.339	0.188	0.364	0.333	0.243	0.192	0.256	0.608	0.291	0.335	0.393	0.298	0.303	0.168	0.172	0.299	0.28	0.416	0.287	0.289	0.201	0.332	0.298	0.289	0.161	0.3	0.302	0.309	0.306	0.303	0.256	0.238	0.536	0.318	0.262	0.229	0.313	0.298	0.297	0.275	0.271	0.197	0.14
21:10:01	0.276	0.223	0.207	0.324	0.28	0.2	0.339	0.188	0.362	0.333	0.243	0.192	0.257	0.608	0.291	0.336	0.394	0.298	0.303	0.168	0.169	0.299	0.278	0.417	0.287	0.288	0.199	0.333	0.299	0.288	0.161	0.3	0.301	0.309	0.306	0.303	0.254	0.236	0.537	0.317	0.261	0.229	0.312	0.297	0.297	0.273	0.271	0.198	0.14
21:20:01	0.273	0.223	0.206	0.325	0.278	0.198	0.341	0.189	0.359	0.332	0.243	0.192	0.257	0.608	0.291	0.336	0.396	0.297	0.304	0.168	0.167	0.297	0.277	0.417	0.286	0.287	0.197	0.332	0.3	0.287	0.161	0.299	0.3	0.31	0.306	0.303	0.252	0.234	0.538	0.315	0.259	0.229	0.312	0.296	0.297	0.271	0.272	0.198	0.14
21:30:01	0.272	0.223	0.204	0.326	0.278	0.197	0.341	0.189	0.357	0.332	0.243	0.192	0.257	0.607	0.292	0.337	0.398	0.294	0.304	0.168	0.165	0.297	0.275	0.418	0.285	0.286	0.195	0.333	0.301	0.285	0.162	0.298	0.299	0.31	0.306	0.303	0.251	0.232	0.539	0.314	0.257	0.229	0.312	0.295	0.296	0.269	0.273	0.198	0.14
21:40:01	0.27	0.224	0.201	0.327	0.278	0.197	0.342	0.19	0.355	0.332	0.242	0.193	0.257	0.607	0.292	0.338	0.4	0.292	0.305	0.169	0.162	0.296	0.274	0.419	0.285	0.285	0.194	0.334	0.301	0.283	0.162	0.297	0.298	0.311	0.306	0.304	0.249	0.23	0.541	0.312	0.255	0.229	0.312	0.295	0.296	0.268	0.274	0.198	0.14
21:50:01	0.269	0.224	0.199	0.326	0.277	0.197	0.343	0.19	0.353	0.33	0.242	0.193	0.258	0.606	0.291	0.339	0.402	0.291	0.305	0.169	0.16	0.296	0.271	0.419	0.284	0.283	0.192	0.334	0.302	0.281	0.162	0.295	0.297	0.311	0.306	0.304	0.247	0.228	0.542	0.311	0.253	0.23	0.311	0.293	0.296	0.266	0.275	0.197	0.14
22:00:01	0.26	0.225	0.203	0.32	0.267	0.196	0.343	0.192	0.348	0.323	0.239	0.193	0.247	0.605	0.286	0.339	0.404	0.284	0.303	0.17	0.155	0.289	0.266	0.417	0.278	0.276	0.186	0.333	0.303	0.274	0.164	0.29	0.291	0.309	0.302	0.304	0.248	0.217	0.543	0.302	0.245	0.229	0.307	0.288	0.286	0.262	0.281	0.194	0.14
22:10:01	0.259	0.224	0.201	0.32	0.267	0.196	0.343	0.192	0.346	0.322	0.239	0.193	0.247	0.603	0.286	0.339	0.406	0.283	0.303	0.171	0.153	0.288	0.263	0.418	0.277	0.274	0.184	0.334	0.303	0.272	0.164	0.288	0.289	0.309	0.301	0.304	0.247	0.213	0.545	0.3	0.242	0.23	0.307	0.287	0.286	0.26	0.282	0.193	0.14
22:20:01	0.256	0.224	0.199	0.32	0.266	0.195	0.344	0.193	0.343	0.32	0.236	0.194	0.247	0.602	0.285	0.34	0.408	0.282	0.303	0.171	0.151	0.287	0.261	0.419	0.275	0.273	0.183	0.334	0.304	0.27	0.164	0.287	0.287	0.309	0.3	0.304	0.244	0.211	0.546	0.298	0.24	0.23	0.306	0.286	0.285	0.258	0.282	0.193	0.133
22:30:01	0.263	0.223	0.191	0.328	0.274	0.196	0.346	0.192	0.342	0.326	0.238	0.193	0.257	0.6	0.288	0.341	0.41	0.287	0.306	0.171	0.151	0.291	0.262	0.422	0.28	0.276	0.185	0.335	0.305	0.274	0.163	0.29	0.29	0.312	0.304	0.305	0.239	0.216	0.548	0.301	0.243	0.231	0.308	0.288	0.293	0.259	0.279	0.197	0.133
22:40:01	0.26	0.222	0.19	0.329	0.274	0.196	0.346	0.193	0.338	0.324	0.237	0.193	0.257	0.599	0.288	0.342	0.411	0.286	0.306	0.172	0.149	0.289	0.259	0.422	0.279	0.274	0.183	0.336	0.306	0.272	0.163	0.289	0.286	0.312	0.303	0.305	0.237	0.214	0.549	0.299	0.241	0.232	0.307	0.286	0.292	0.257	0.28	0.195	0.132
22:50:01	0.257	0.221	0.188	0.328	0.273	0.196	0.347	0.193	0.336	0.322	0.239	0.193	0.255	0.599	0.286	0.342	0.414	0.285	0.305	0.172	0.147	0.287	0.257	0.422	0.278	0.271	0.181	0.336	0.307	0.269	0.163	0.287	0.284	0.312	0.302	0.305	0.234	0.213	0.55	0.297	0.238	0.233	0.306	0.285	0.291	0.256	0.28	0.193	0.132
23:00:01	0.256	0.221	0.186	0.328	0.272	0.195	0.348	0.193	0.335	0.32	0.235	0.193	0.255	0.599	0.286	0.342	0.416	0.283	0.305	0.173	0.146	0.286	0.255	0.423	0.277	0.269	0.18	0.336	0.307	0.267	0.163	0.285	0.283	0.312	0.301	0.305	0.231	0.21	0.552	0.293	0.235	0.234	0.304	0.283	0.289	0.254	0.279	0.191	0.132
23:10:01	0.253	0.221	0.184	0.328	0.273	0.195	0.348	0.194	0.334	0.318	0.234	0.193	0.255	0.597	0.285	0.342	0.418	0.282	0.305	0.173	0.145	0.284	0.252	0.424	0.275	0.266	0.179	0.336	0.308	0.265	0.164	0.284	0.281	0.311	0.3	0.305	0.229	0.209	0.553	0.29	0.232	0.234	0.304	0.281	0.288	0.253	0.278	0.188	0.132
23:20:01	0.253	0.218	0.178	0.321	0.272	0.195	0.348	0.195	0.339	0.314	0.229	0.194	0.256	0.599	0.281	0.341	0.418	0.273	0.301	0.175	0.143	0.279	0.25	0.42	0.275	0.262	0.179	0.336	0.309	0.26	0.165	0.278	0.277	0.311	0.299	0.303	0.231	0.207	0.555	0.286	0.227	0.225	0.3	0.277	0.285	0.251	0.278	0.186	0.132
23:30:01	0.249	0.219	0.181	0.324	0.27	0.195	0.349	0.194	0.333	0.314	0.232	0.193	0.252	0.595	0.283	0.343	0.421	0.277	0.304	0.175	0.143	0.28	0.246	0.425	0.271	0.259	0.176	0.336	0.309	0.259	0.164	0.279	0.274	0.311	0.297	0.304	0.223	0.204	0.556	0.283	0.225	0.237	0.3	0.277	0.285	0.249	0.277	0.184	0.132
23:40:01	0.246	0.218	0.179	0.319	0.269	0.195	0.349	0.195	0.334	0.312	0.231	0.193	0.251	0.593	0.281	0.342	0.423	0.273	0.303	0.175	0.143	0.278	0.242	0.425	0.269	0.256	0.175	0.336	0.31	0.256	0.164	0.277	0.27	0.311	0.296	0.304	0.22	0.202	0.558	0.28	0.221	0.238	0.298	0.275	0.284	0.247	0.275	0.184	0.132
23:50:01	0.243	0.216	0.178	0.317	0.269	0.195	0.35	0.195	0.333	0.309	0.23	0.193	0.249	0.591	0.28	0.342	0.425	0.27	0.303	0.176	0.142	0.275	0.238	0.426	0.267	0.253	0.174	0.336	0.311	0.253	0.165	0.274	0.268	0.31	0.295	0.304	0.218	0.199	0.559	0.275	0.234	0.238	0.296	0.272	0.282	0.245	0.275	0.182	0.132
24:00:01	0.241	0.213	0.173	0.309	0.268	0.194	0.348	0.197	0.339	0.304	0.225	0.194	0.251	0.59	0.275	0.34	0.426	0.26	0.298	0.177	0.142	0.269	0.237	0.421	0.267	0.249	0.174	0.335	0.311	0.247	0.166	0.267	0.265	0.309	0.292	0.301	0.218	0.198	0.56	0.27	0.229	0.23	0.293	0.267	0.278	0.244	0.275	0.181	0.131
[truncated: 47 more columns]

## Sheet: Biolog PM3B substrate list
Biolog plate PM3B nitrogen source substrate list
Well	Substrate
A1	Negative Control
A2	Ammonia
A3	Nitrite
A4	Nitrate
A5	Urea
A6	Biuret
A7	L-Alanine
A8	L-Arginine
A9	L-Asparagine
A10	L-Aspartic Acid
A11	L-Cysteine
A12	L-Glutamic Acid
B1	L-Glutamine
B2	Glycine
B3	L-Histidine
B4	L-Isoleucine
B5	L-Leucine
B6	L-Lysine
B7	L-Methionine
B8	L-Phenylalanine
B9	L-Proline
B10	L-Serine
B11	L-Threonine
B12	L-Tryptophan
C1	L-Tyrosine
C2	L-Valine
C3	D-Alanine
C4	D-Asparagine
C5	D-Aspartic Acid
C6	D-Glutamic Acid
C7	D-Lysine
C8	D-Serine
C9	D-Valine
C10	L-Citrulline
C11	L-Homoserine
C12	L-Ornithine
D1	N-Acetyl-L-Glutamic Acid
D2	N-Phthaloyl-L-Glutamic Acid
D3	L-Pyroglutamic Acid
D4	Hydroxylamine
D5	Methylamine
D6	N-Amylamine
D7	N-Butylamine
D8	Ethylamine
D9	Ethanolamine
D10	Ethylenediamine
D11	Putrescine
D12	Agmatine
E1	Histamine
E2	ẞ-Phenylethyl- amine
E3	Tyramine
E4	Acetamide
E5	Formamide
E6	Glucuronamide
E7	D,L-Lactamide
E8	D-Glucosamine
E9	D-Galactosamine
E10	D-Mannosamine
E11	N-Acetyl-D-Glucosamine
E12	N-Acetyl-D-Galactosamine
F1	N-Acetyl-D-Mannosamine
F2	Adenine
F3	Adenosine
F4	Cytidine
F5	Cytosine
F6	Guanine
F7	Guanosine
F8	Thymine
F9	Thymidine
F10	Uracil
F11	Uridine
F12	Inosine
G1	Xanthine
G2	Xanthosine
G3	Uric Acid
G4	Alloxan
G5	Allantoin
G6	Parabanic Acid
G7	D,L-α-Amino-N-Butyric Acid
G8	γ-Amino-N-Butyric Acid
G9	ɛ-Amino-N-Caproic Acid
G10	D,L-α-Amino-Caprylic Acid
G11	δ-Amino-N-Valeric Acid
G12	α-Amino-N-Valeric Acid
H1	Ala-Asp
H2	Ala-Gln
H3	Ala-Glu
H4	Ala-Gly
H5	Ala-His
H6	Ala-Leu
H7	Ala-Thr
H8	Gly-Asn
H9	Gly-Gln
H10	Gly-Glu
H11	Gly-Met
H12	Met-Ala

## Sheet: Biolog PM3 WT
P. mirabilis HI4320 wild type growth in Biolog plate PM3B. Time is shown as hh:mm:ss. Measurements are OD600.
Time	A1	A2	A3	A4	A5	A6	A7	A8	A9	A10	A11	A12	B1	B2	B3	B4	B5	B6	B7	B8	B9	B10	B11	B12	C1	C2	C3	C4	C5	C6	C7	C8	C9	C10	C11	C12	D1	D2	D3	D4	D5	D6	D7	D8	D9	D10	D11	D12	E1
00:00:00	0.124	0.134	0.128	0.127	0.125	0.134	0.125	0.122	0.125	0.129	0.137	0.134	0.12	0.122	0.12	0.128	0.138	0.125	0.124	0.13	0.122	0.139	0.129	0.142	0.255	0.129	0.117	0.126	0.122	0.121	0.131	0.127	0.126	0.131	0.139	0.132	0.125	0.118	0.133	0.128	0.125	0.128	0.122	0.122	0.13	0.144	0.136	0.138	0.123
00:10:00	0.123	0.133	0.127	0.125	0.124	0.132	0.124	0.122	0.124	0.128	0.135	0.131	0.12	0.122	0.119	0.127	0.136	0.125	0.123	0.129	0.122	0.137	0.128	0.141	0.235	0.127	0.116	0.125	0.121	0.121	0.129	0.126	0.125	0.13	0.137	0.131	0.124	0.117	0.133	0.127	0.124	0.127	0.121	0.121	0.129	0.143	0.135	0.137	0.122
00:20:00	0.123	0.134	0.126	0.125	0.124	0.133	0.124	0.122	0.124	0.128	0.135	0.131	0.12	0.122	0.12	0.127	0.135	0.125	0.123	0.129	0.122	0.135	0.128	0.14	0.22	0.127	0.116	0.125	0.121	0.12	0.129	0.125	0.125	0.13	0.136	0.13	0.124	0.117	0.133	0.126	0.124	0.127	0.121	0.121	0.129	0.142	0.134	0.137	0.122
00:30:00	0.123	0.131	0.126	0.125	0.124	0.134	0.124	0.123	0.125	0.129	0.135	0.13	0.12	0.122	0.12	0.127	0.135	0.125	0.123	0.129	0.122	0.134	0.129	0.14	0.207	0.127	0.116	0.125	0.121	0.12	0.129	0.125	0.126	0.13	0.136	0.131	0.125	0.117	0.133	0.126	0.124	0.127	0.121	0.121	0.128	0.141	0.133	0.137	0.122
00:40:00	0.123	0.132	0.126	0.125	0.124	0.135	0.124	0.123	0.126	0.129	0.135	0.13	0.12	0.123	0.12	0.127	0.135	0.126	0.123	0.129	0.122	0.133	0.128	0.14	0.199	0.127	0.117	0.126	0.122	0.12	0.128	0.125	0.126	0.13	0.136	0.131	0.125	0.118	0.133	0.125	0.124	0.127	0.121	0.121	0.129	0.141	0.133	0.137	0.123
00:50:00	0.124	0.131	0.126	0.125	0.124	0.136	0.124	0.123	0.127	0.13	0.134	0.13	0.12	0.123	0.12	0.127	0.134	0.126	0.123	0.129	0.123	0.133	0.128	0.14	0.194	0.126	0.117	0.126	0.122	0.119	0.128	0.125	0.126	0.13	0.136	0.131	0.125	0.118	0.134	0.125	0.125	0.127	0.122	0.121	0.129	0.141	0.133	0.138	0.123
01:00:00	0.124	0.133	0.126	0.125	0.124	0.137	0.124	0.124	0.128	0.131	0.134	0.131	0.12	0.123	0.121	0.128	0.135	0.126	0.123	0.129	0.123	0.133	0.129	0.14	0.188	0.127	0.117	0.126	0.122	0.12	0.128	0.126	0.126	0.13	0.136	0.131	0.125	0.119	0.134	0.125	0.125	0.127	0.122	0.121	0.129	0.141	0.133	0.138	0.123
01:10:00	0.124	0.13	0.126	0.125	0.125	0.138	0.124	0.124	0.13	0.132	0.135	0.131	0.121	0.124	0.121	0.128	0.135	0.127	0.123	0.129	0.124	0.133	0.129	0.14	0.182	0.127	0.117	0.127	0.122	0.12	0.128	0.126	0.126	0.13	0.136	0.132	0.125	0.119	0.134	0.124	0.125	0.127	0.122	0.122	0.129	0.14	0.133	0.138	0.123
01:20:00	0.124	0.132	0.126	0.125	0.125	0.138	0.123	0.125	0.133	0.133	0.136	0.132	0.121	0.124	0.122	0.129	0.135	0.127	0.124	0.129	0.125	0.133	0.129	0.14	0.171	0.128	0.117	0.127	0.123	0.12	0.128	0.126	0.127	0.131	0.136	0.133	0.126	0.119	0.134	0.124	0.125	0.127	0.122	0.122	0.129	0.14	0.133	0.138	0.123
01:30:00	0.124	0.129	0.125	0.125	0.125	0.139	0.123	0.126	0.134	0.134	0.136	0.133	0.122	0.124	0.122	0.129	0.135	0.128	0.125	0.13	0.126	0.133	0.13	0.141	0.162	0.127	0.118	0.128	0.123	0.12	0.129	0.126	0.127	0.131	0.136	0.134	0.127	0.12	0.134	0.124	0.125	0.127	0.123	0.123	0.13	0.14	0.133	0.138	0.122
01:40:00	0.124	0.13	0.125	0.125	0.125	0.141	0.123	0.126	0.135	0.136	0.138	0.135	0.122	0.125	0.122	0.13	0.135	0.128	0.126	0.129	0.126	0.133	0.13	0.141	0.153	0.127	0.118	0.128	0.123	0.119	0.129	0.126	0.128	0.131	0.137	0.134	0.127	0.121	0.134	0.123	0.125	0.128	0.123	0.123	0.13	0.14	0.134	0.139	0.122
01:50:00	0.125	0.133	0.124	0.126	0.125	0.141	0.123	0.127	0.138	0.138	0.139	0.136	0.122	0.125	0.122	0.129	0.135	0.129	0.127	0.129	0.127	0.134	0.131	0.142	0.143	0.127	0.119	0.129	0.123	0.119	0.129	0.127	0.128	0.132	0.137	0.134	0.127	0.121	0.135	0.123	0.125	0.128	0.123	0.123	0.131	0.139	0.133	0.139	0.122
02:00:00	0.125	0.131	0.124	0.126	0.126	0.142	0.124	0.128	0.141	0.138	0.139	0.137	0.122	0.126	0.123	0.129	0.135	0.129	0.127	0.13	0.129	0.135	0.132	0.142	0.136	0.127	0.119	0.129	0.124	0.119	0.13	0.128	0.128	0.132	0.135	0.135	0.127	0.121	0.135	0.123	0.126	0.128	0.123	0.123	0.131	0.139	0.134	0.139	0.122
02:10:00	0.125	0.132	0.124	0.126	0.126	0.143	0.124	0.129	0.144	0.141	0.139	0.139	0.123	0.127	0.123	0.129	0.135	0.13	0.128	0.13	0.13	0.135	0.133	0.142	0.132	0.127	0.119	0.13	0.124	0.119	0.13	0.128	0.129	0.132	0.135	0.136	0.128	0.122	0.136	0.122	0.126	0.128	0.124	0.124	0.131	0.139	0.135	0.14	0.123
02:20:00	0.125	0.133	0.124	0.126	0.127	0.144	0.124	0.13	0.147	0.144	0.141	0.141	0.124	0.128	0.124	0.129	0.134	0.131	0.13	0.13	0.131	0.137	0.134	0.142	0.129	0.127	0.12	0.131	0.124	0.119	0.13	0.129	0.129	0.133	0.135	0.137	0.128	0.123	0.137	0.122	0.126	0.128	0.124	0.124	0.132	0.139	0.135	0.14	0.123
02:30:00	0.125	0.134	0.123	0.127	0.127	0.145	0.124	0.131	0.151	0.147	0.143	0.144	0.124	0.129	0.125	0.13	0.134	0.132	0.131	0.131	0.133	0.138	0.135	0.143	0.124	0.127	0.12	0.132	0.125	0.119	0.131	0.13	0.13	0.134	0.135	0.138	0.128	0.123	0.138	0.122	0.126	0.129	0.125	0.125	0.132	0.139	0.136	0.141	0.123
02:40:00	0.126	0.135	0.123	0.127	0.128	0.146	0.124	0.133	0.155	0.15	0.145	0.147	0.125	0.129	0.126	0.13	0.134	0.133	0.133	0.131	0.133	0.139	0.136	0.144	0.123	0.127	0.121	0.132	0.125	0.119	0.132	0.131	0.131	0.134	0.135	0.139	0.13	0.124	0.139	0.121	0.126	0.129	0.125	0.126	0.133	0.139	0.137	0.142	0.123
02:50:00	0.126	0.137	0.123	0.127	0.129	0.146	0.124	0.134	0.16	0.153	0.147	0.151	0.127	0.131	0.127	0.131	0.134	0.134	0.135	0.132	0.133	0.141	0.137	0.144	0.124	0.127	0.121	0.133	0.126	0.119	0.133	0.132	0.132	0.135	0.134	0.141	0.131	0.125	0.141	0.121	0.127	0.13	0.126	0.126	0.134	0.141	0.138	0.143	0.123
03:00:00	0.127	0.139	0.123	0.128	0.13	0.147	0.124	0.136	0.165	0.157	0.148	0.154	0.128	0.132	0.128	0.132	0.135	0.135	0.137	0.133	0.134	0.143	0.14	0.145	0.125	0.127	0.122	0.134	0.127	0.119	0.134	0.134	0.133	0.137	0.134	0.141	0.131	0.126	0.142	0.121	0.127	0.13	0.127	0.127	0.135	0.14	0.14	0.144	0.124
03:10:00	0.128	0.141	0.122	0.129	0.132	0.148	0.124	0.138	0.171	0.161	0.15	0.157	0.13	0.134	0.13	0.132	0.136	0.137	0.139	0.134	0.134	0.145	0.14	0.146	0.127	0.128	0.123	0.133	0.128	0.119	0.134	0.135	0.133	0.136	0.134	0.141	0.132	0.127	0.142	0.121	0.128	0.131	0.128	0.128	0.136	0.14	0.141	0.145	0.124
03:20:00	0.129	0.143	0.122	0.13	0.134	0.149	0.124	0.141	0.178	0.166	0.152	0.158	0.132	0.135	0.131	0.133	0.136	0.138	0.142	0.135	0.134	0.148	0.14	0.147	0.128	0.128	0.124	0.133	0.129	0.119	0.134	0.137	0.134	0.136	0.134	0.141	0.132	0.128	0.143	0.12	0.128	0.132	0.129	0.129	0.137	0.14	0.141	0.145	0.124
03:30:00	0.129	0.146	0.122	0.13	0.136	0.15	0.125	0.143	0.185	0.171	0.154	0.16	0.134	0.135	0.133	0.135	0.138	0.139	0.146	0.137	0.135	0.151	0.14	0.149	0.13	0.129	0.126	0.133	0.13	0.119	0.134	0.139	0.134	0.136	0.134	0.141	0.131	0.127	0.143	0.12	0.129	0.133	0.13	0.13	0.137	0.141	0.141	0.145	0.124
03:40:00	0.129	0.15	0.122	0.13	0.138	0.15	0.125	0.146	0.193	0.178	0.155	0.161	0.137	0.136	0.136	0.136	0.139	0.139	0.149	0.139	0.135	0.155	0.141	0.151	0.131	0.129	0.127	0.133	0.13	0.119	0.134	0.141	0.134	0.136	0.134	0.141	0.131	0.127	0.144	0.12	0.13	0.133	0.13	0.131	0.136	0.141	0.141	0.145	0.124
03:50:00	0.129	0.153	0.122	0.13	0.141	0.15	0.126	0.149	0.201	0.186	0.158	0.163	0.14	0.136	0.138	0.137	0.14	0.139	0.153	0.141	0.135	0.159	0.141	0.153	0.132	0.13	0.129	0.133	0.13	0.119	0.134	0.144	0.134	0.136	0.134	0.142	0.131	0.127	0.145	0.12	0.131	0.133	0.13	0.131	0.136	0.138	0.141	0.145	0.124
04:00:00	0.129	0.157	0.122	0.13	0.143	0.15	0.126	0.152	0.21	0.195	0.16	0.164	0.143	0.137	0.141	0.138	0.141	0.14	0.158	0.144	0.136	0.164	0.142	0.155	0.132	0.131	0.131	0.133	0.13	0.119	0.134	0.147	0.134	0.136	0.135	0.142	0.131	0.127	0.146	0.12	0.131	0.133	0.131	0.131	0.136	0.138	0.141	0.145	0.124
04:10:00	0.129	0.168	0.122	0.13	0.147	0.15	0.127	0.156	0.22	0.203	0.162	0.166	0.146	0.138	0.145	0.14	0.143	0.14	0.163	0.147	0.137	0.169	0.143	0.158	0.133	0.132	0.133	0.133	0.13	0.119	0.135	0.15	0.134	0.135	0.135	0.142	0.132	0.127	0.147	0.12	0.131	0.133	0.131	0.131	0.136	0.14	0.141	0.145	0.124
04:20:00	0.129	0.168	0.122	0.13	0.15	0.15	0.127	0.16	0.23	0.212	0.166	0.168	0.15	0.138	0.148	0.142	0.146	0.14	0.169	0.15	0.138	0.175	0.144	0.161	0.133	0.133	0.136	0.133	0.13	0.119	0.135	0.154	0.134	0.135	0.136	0.143	0.133	0.127	0.148	0.12	0.131	0.133	0.131	0.131	0.136	0.139	0.141	0.145	0.124
04:30:00	0.129	0.173	0.123	0.13	0.155	0.15	0.128	0.164	0.24	0.222	0.17	0.17	0.155	0.139	0.152	0.143	0.148	0.14	0.175	0.153	0.138	0.182	0.145	0.164	0.134	0.133	0.138	0.133	0.13	0.12	0.136	0.158	0.135	0.135	0.136	0.143	0.134	0.128	0.15	0.12	0.131	0.133	0.132	0.131	0.136	0.141	0.142	0.145	0.125
04:40:00	0.129	0.18	0.122	0.13	0.159	0.15	0.129	0.168	0.251	0.232	0.175	0.173	0.16	0.14	0.157	0.144	0.15	0.14	0.181	0.157	0.139	0.189	0.146	0.168	0.134	0.133	0.14	0.133	0.129	0.12	0.136	0.162	0.135	0.135	0.137	0.143	0.135	0.128	0.152	0.12	0.13	0.133	0.132	0.131	0.136	0.14	0.142	0.145	0.125
04:50:00	0.129	0.186	0.123	0.13	0.164	0.15	0.129	0.172	0.262	0.242	0.18	0.175	0.165	0.14	0.162	0.146	0.153	0.141	0.187	0.161	0.14	0.196	0.147	0.172	0.135	0.133	0.142	0.133	0.129	0.12	0.137	0.167	0.136	0.135	0.137	0.143	0.136	0.129	0.154	0.119	0.13	0.133	0.132	0.131	0.136	0.14	0.143	0.146	0.126
05:00:00	0.129	0.193	0.122	0.13	0.17	0.15	0.13	0.177	0.273	0.253	0.186	0.178	0.171	0.141	0.167	0.147	0.156	0.141	0.194	0.165	0.141	0.204	0.148	0.175	0.135	0.133	0.143	0.133	0.129	0.121	0.137	0.172	0.136	0.135	0.138	0.144	0.137	0.13	0.156	0.119	0.13	0.133	0.133	0.131	0.136	0.135	0.143	0.146	0.126
05:10:00	0.129	0.201	0.123	0.13	0.176	0.15	0.131	0.182	0.283	0.264	0.193	0.181	0.177	0.141	0.173	0.149	0.16	0.141	0.202	0.169	0.142	0.212	0.15	0.18	0.136	0.133	0.144	0.133	0.129	0.121	0.137	0.177	0.137	0.135	0.138	0.144	0.138	0.131	0.159	0.119	0.13	0.133	0.133	0.131	0.136	0.14	0.144	0.147	0.126
05:20:00	0.129	0.208	0.123	0.13	0.183	0.15	0.132	0.187	0.294	0.275	0.201	0.184	0.185	0.142	0.179	0.151	0.164	0.141	0.211	0.174	0.143	0.22	0.151	0.184	0.136	0.133	0.146	0.133	0.129	0.121	0.137	0.183	0.137	0.135	0.139	0.145	0.139	0.131	0.161	0.119	0.13	0.133	0.133	0.131	0.136	0.14	0.144	0.148	0.127
05:30:00	0.129	0.216	0.123	0.13	0.19	0.15	0.133	0.192	0.307	0.286	0.21	0.188	0.193	0.143	0.185	0.153	0.168	0.141	0.22	0.18	0.144	0.229	0.153	0.186	0.137	0.133	0.147	0.133	0.129	0.122	0.137	0.189	0.138	0.135	0.14	0.145	0.14	0.132	0.164	0.119	0.13	0.133	0.134	0.131	0.136	0.139	0.145	0.148	0.127
05:40:00	0.13	0.224	0.123	0.13	0.198	0.15	0.134	0.197	0.317	0.296	0.219	0.191	0.201	0.144	0.192	0.155	0.172	0.142	0.23	0.185	0.145	0.238	0.155	0.187	0.137	0.134	0.149	0.134	0.129	0.122	0.137	0.195	0.139	0.135	0.141	0.146	0.141	0.132	0.167	0.119	0.13	0.133	0.134	0.131	0.136	0.136	0.145	0.149	0.127
05:50:00	0.13	0.232	0.123	0.13	0.206	0.15	0.136	0.202	0.326	0.306	0.228	0.194	0.211	0.145	0.199	0.157	0.177	0.142	0.24	0.19	0.146	0.246	0.157	0.189	0.138	0.134	0.15	0.134	0.129	0.123	0.137	0.201	0.14	0.136	0.142	0.147	0.142	0.132	0.17	0.119	0.13	0.133	0.134	0.131	0.137	0.135	0.146	0.149	0.128
06:00:00	0.13	0.241	0.123	0.13	0.215	0.151	0.137	0.208	0.335	0.317	0.238	0.198	0.22	0.146	0.206	0.159	0.182	0.143	0.251	0.196	0.148	0.256	0.159	0.191	0.139	0.134	0.152	0.134	0.128	0.124	0.137	0.207	0.141	0.136	0.143	0.148	0.143	0.132	0.173	0.119	0.13	0.133	0.135	0.131	0.137	0.137	0.145	0.149	0.128
06:10:00	0.13	0.252	0.123	0.13	0.225	0.151	0.138	0.214	0.345	0.326	0.247	0.201	0.229	0.147	0.214	0.161	0.187	0.143	0.262	0.202	0.149	0.266	0.162	0.193	0.139	0.134	0.153	0.134	0.128	0.125	0.137	0.214	0.142	0.136	0.144	0.15	0.144	0.131	0.177	0.118	0.13	0.134	0.136	0.131	0.138	0.136	0.148	0.149	0.128
06:20:00	0.13	0.259	0.124	0.13	0.234	0.15	0.14	0.22	0.355	0.336	0.255	0.203	0.238	0.148	0.222	0.163	0.193	0.143	0.273	0.208	0.15	0.276	0.164	0.195	0.14	0.134	0.155	0.135	0.128	0.126	0.137	0.221	0.142	0.136	0.146	0.151	0.145	0.131	0.181	0.118	0.129	0.134	0.136	0.131	0.138	0.139	0.149	0.149	0.128
06:30:00	0.13	0.272	0.123	0.13	0.245	0.15	0.141	0.226	0.366	0.344	0.262	0.206	0.247	0.149	0.232	0.165	0.199	0.144	0.283	0.212	0.152	0.286	0.167	0.197	0.14	0.134	0.156	0.135	0.128	0.127	0.137	0.228	0.144	0.136	0.147	0.152	0.145	0.131	0.186	0.118	0.129	0.134	0.137	0.132	0.138	0.136	0.147	0.149	0.127
06:40:00	0.13	0.277	0.123	0.13	0.256	0.15	0.143	0.232	0.377	0.349	0.269	0.208	0.255	0.15	0.241	0.167	0.205	0.144	0.292	0.214	0.154	0.297	0.17	0.201	0.141	0.135	0.158	0.136	0.128	0.128	0.137	0.236	0.145	0.136	0.149	0.154	0.146	0.13	0.191	0.118	0.129	0.134	0.138	0.132	0.138	0.136	0.146	0.15	0.127
06:50:00	0.13	0.284	0.124	0.13	0.268	0.15	0.145	0.238	0.389	0.354	0.275	0.211	0.263	0.151	0.251	0.169	0.213	0.145	0.301	0.218	0.156	0.307	0.172	0.204	0.141	0.135	0.159	0.136	0.129	0.129	0.137	0.243	0.146	0.136	0.151	0.155	0.146	0.13	0.197	0.118	0.129	0.134	0.138	0.132	0.139	0.135	0.142	0.149	0.127
07:00:00	0.13	0.296	0.124	0.13	0.28	0.15	0.147	0.245	0.401	0.36	0.281	0.214	0.272	0.152	0.262	0.171	0.221	0.145	0.31	0.221	0.158	0.317	0.175	0.208	0.142	0.136	0.16	0.137	0.129	0.129	0.137	0.251	0.147	0.136	0.152	0.157	0.147	0.129	0.203	0.118	0.129	0.134	0.139	0.132	0.139	0.139	0.138	0.15	0.127
07:10:00	0.13	0.299	0.124	0.13	0.292	0.15	0.149	0.252	0.414	0.367	0.288	0.218	0.281	0.153	0.272	0.173	0.23	0.146	0.319	0.225	0.161	0.328	0.178	0.212	0.143	0.136	0.162	0.14	0.13	0.13	0.137	0.26	0.148	0.136	0.154	0.159	0.147	0.129	0.21	0.118	0.129	0.134	0.14	0.132	0.139	0.139	0.14	0.15	0.127
07:20:00	0.13	0.309	0.125	0.13	0.305	0.15	0.151	0.259	0.425	0.374	0.295	0.221	0.291	0.154	0.282	0.175	0.239	0.146	0.327	0.228	0.164	0.338	0.18	0.216	0.144	0.137	0.164	0.14	0.13	0.131	0.137	0.268	0.149	0.137	0.156	0.161	0.148	0.129	0.217	0.118	0.129	0.135	0.141	0.132	0.14	0.139	0.14	0.15	0.126
07:30:00	0.13	0.316	0.124	0.13	0.318	0.149	0.154	0.265	0.435	0.382	0.301	0.224	0.301	0.156	0.291	0.177	0.248	0.146	0.334	0.231	0.166	0.349	0.183	0.221	0.144	0.137	0.165	0.141	0.131	0.132	0.137	0.277	0.15	0.137	0.158	0.164	0.151	0.129	0.225	0.118	0.129	0.134	0.142	0.132	0.14	0.136	0.138	0.15	0.126
07:40:00	0.13	0.324	0.125	0.13	0.331	0.149	0.157	0.272	0.443	0.391	0.308	0.228	0.311	0.157	0.3	0.18	0.258	0.146	0.342	0.234	0.169	0.359	0.186	0.224	0.145	0.138	0.167	0.142	0.131	0.133	0.137	0.285	0.151	0.137	0.16	0.166	0.153	0.129	0.232	0.119	0.129	0.135	0.143	0.132	0.14	0.136	0.139	0.15	0.126
07:50:00	0.13	0.329	0.125	0.13	0.343	0.149	0.16	0.278	0.447	0.4	0.315	0.232	0.321	0.158	0.309	0.182	0.267	0.147	0.349	0.237	0.172	0.37	0.188	0.229	0.146	0.139	0.168	0.144	0.132	0.134	0.137	0.293	0.151	0.137	0.162	0.168	0.153	0.129	0.24	0.119	0.129	0.135	0.144	0.132	0.14	0.139	0.139	0.15	0.126
08:00:00	0.13	0.336	0.124	0.129	0.354	0.149	0.163	0.283	0.451	0.408	0.322	0.235	0.332	0.159	0.318	0.184	0.276	0.147	0.357	0.241	0.176	0.381	0.19	0.233	0.147	0.141	0.17	0.145	0.133	0.134	0.138	0.3	0.152	0.137	0.163	0.17	0.154	0.129	0.248	0.12	0.129	0.135	0.145	0.132	0.141	0.139	0.142	0.15	0.125
08:10:00	0.129	0.344	0.126	0.13	0.364	0.149	0.167	0.289	0.455	0.415	0.327	0.238	0.343	0.161	0.326	0.186	0.284	0.147	0.365	0.245	0.18	0.392	0.193	0.238	0.148	0.142	0.171	0.146	0.135	0.135	0.138	0.308	0.153	0.137	0.166	0.172	0.155	0.129	0.257	0.121	0.129	0.135	0.146	0.133	0.141	0.138	0.141	0.15	0.125
08:20:00	0.13	0.352	0.126	0.13	0.374	0.148	0.171	0.295	0.459	0.422	0.333	0.242	0.355	0.163	0.336	0.188	0.291	0.148	0.372	0.25	0.184	0.402	0.195	0.242	0.149	0.143	0.173	0.148	0.136	0.136	0.138	0.317	0.154	0.137	0.168	0.174	0.157	0.129	0.265	0.122	0.129	0.135	0.147	0.133	0.142	0.139	0.143	0.15	0.125
08:30:00	0.13	0.36	0.126	0.129	0.384	0.148	0.175	0.301	0.462	0.428	0.337	0.245	0.366	0.165	0.344	0.19	0.298	0.148	0.38	0.254	0.188	0.412	0.197	0.247	0.15	0.145	0.175	0.149	0.137	0.136	0.139	0.325	0.155	0.137	0.17	0.176	0.158	0.129	0.274	0.124	0.129	0.135	0.148	0.134	0.142	0.135	0.139	0.151	0.125
08:40:00	0.13	0.371	0.126	0.129	0.394	0.148	0.179	0.306	0.465	0.433	0.342	0.249	0.377	0.167	0.352	0.192	0.305	0.148	0.387	0.259	0.192	0.42	0.2	0.251	0.151	0.147	0.176	0.151	0.138	0.137	0.139	0.334	0.157	0.138	0.172	0.178	0.159	0.13	0.283	0.126	0.129	0.135	0.149	0.134	0.143	0.136	0.138	0.151	0.124
08:50:00	0.13	0.379	0.127	0.13	0.404	0.148	0.184	0.311	0.467	0.438	0.347	0.252	0.386	0.169	0.359	0.194	0.311	0.149	0.394	0.264	0.197	0.428	0.202	0.255	0.153	0.149	0.178	0.152	0.14	0.138	0.139	0.344	0.158	0.138	0.174	0.181	0.16	0.13	0.291	0.128	0.129	0.135	0.15	0.135	0.144	0.137	0.138	0.151	0.124
09:00:00	0.13	0.39	0.127	0.129	0.414	0.147	0.189	0.316	0.47	0.443	0.352	0.256	0.394	0.171	0.366	0.197	0.317	0.149	0.399	0.269	0.202	0.436	0.204	0.259	0.154	0.151	0.18	0.154	0.142	0.138	0.139	0.353	0.159	0.138	0.177	0.183	0.162	0.131	0.3	0.13	0.129	0.135	0.151	0.136	0.146	0.135	0.139	0.152	0.124
09:10:00	0.13	0.4	0.128	0.129	0.423	0.147	0.195	0.322	0.473	0.447	0.356	0.259	0.401	0.174	0.372	0.199	0.323	0.149	0.404	0.274	0.206	0.442	0.206	0.262	0.155	0.153	0.182	0.155	0.143	0.139	0.14	0.362	0.159	0.138	0.179	0.185	0.163	0.131	0.308	0.132	0.129	0.135	0.152	0.137	0.147	0.139	0.14	0.152	0.124
09:20:00	0.13	0.406	0.128	0.129	0.431	0.147	0.201	0.328	0.475	0.451	0.361	0.262	0.408	0.177	0.379	0.201	0.33	0.149	0.409	0.279	0.211	0.447	0.208	0.265	0.156	0.155	0.184	0.157	0.145	0.14	0.14	0.37	0.161	0.138	0.182	0.187	0.164	0.132	0.316	0.133	0.129	0.135	0.153	0.138	0.148	0.139	0.14	0.152	0.124
09:30:00	0.131	0.415	0.129	0.129	0.439	0.147	0.207	0.333	0.477	0.455	0.366	0.265	0.415	0.18	0.385	0.203	0.336	0.149	0.413	0.284	0.217	0.452	0.21	0.268	0.157	0.158	0.185	0.158	0.147	0.14	0.14	0.377	0.161	0.138	0.184	0.189	0.165	0.132	0.325	0.135	0.13	0.135	0.154	0.14	0.15	0.135	0.138	0.153	0.124
09:40:00	0.131	0.423	0.13	0.129	0.447	0.146	0.213	0.337	0.479	0.459	0.371	0.267	0.422	0.183	0.39	0.205	0.342	0.149	0.416	0.288	0.223	0.457	0.212	0.271	0.158	0.16	0.187	0.159	0.149	0.14	0.141	0.384	0.162	0.138	0.187	0.191	0.166	0.133	0.332	0.136	0.13	0.135	0.154	0.141	0.151	0.14	0.138	0.153	0.124
09:50:00	0.132	0.421	0.131	0.129	0.454	0.146	0.221	0.341	0.481	0.462	0.376	0.27	0.429	0.187	0.395	0.207	0.348	0.149	0.42	0.292	0.228	0.461	0.214	0.273	0.158	0.163	0.189	0.161	0.15	0.141	0.141	0.39	0.163	0.138	0.189	0.192	0.167	0.134	0.34	0.138	0.131	0.135	0.155	0.142	0.153	0.14	0.139	0.153	0.124
10:00:00	0.133	0.426	0.131	0.129	0.461	0.145	0.228	0.343	0.483	0.466	0.38	0.273	0.435	0.191	0.4	0.209	0.353	0.149	0.423	0.296	0.234	0.465	0.216	0.276	0.159	0.165	0.191	0.162	0.152	0.141	0.141	0.394	0.164	0.138	0.191	0.194	0.167	0.134	0.347	0.139	0.132	0.135	0.156	0.143	0.154	0.139	0.138	0.153	0.124
10:10:00	0.134	0.431	0.132	0.129	0.467	0.146	0.236	0.346	0.485	0.469	0.385	0.277	0.441	0.196	0.404	0.212	0.358	0.15	0.426	0.299	0.239	0.469	0.218	0.278	0.159	0.168	0.193	0.163	0.153	0.141	0.141	0.397	0.165	0.138	0.194	0.196	0.168	0.135	0.354	0.14	0.134	0.135	0.156	0.144	0.156	0.135	0.138	0.152	0.124
10:20:00	0.136	0.435	0.132	0.129	0.472	0.145	0.244	0.348	0.487	0.472	0.39	0.28	0.445	0.2	0.408	0.213	0.363	0.15	0.429	0.302	0.245	0.474	0.22	0.281	0.16	0.17	0.194	0.163	0.155	0.141	0.141	0.4	0.165	0.138	0.196	0.197	0.169	0.136	0.361	0.141	0.136	0.135	0.157	0.145	0.158	0.139	0.138	0.151	0.124
10:30:00	0.138	0.439	0.133	0.129	0.478	0.145	0.253	0.348	0.488	0.474	0.393	0.284	0.45	0.206	0.412	0.216	0.367	0.15	0.432	0.306	0.251	0.478	0.222	0.283	0.161	0.173	0.196	0.164	0.157	0.141	0.14	0.404	0.166	0.138	0.198	0.198	0.169	0.137	0.367	0.141	0.138	0.135	0.157	0.146	0.159	0.139	0.138	0.151	0.129
10:40:00	0.14	0.442	0.133	0.129	0.483	0.145	0.261	0.349	0.489	0.476	0.397	0.287	0.455	0.211	0.416	0.218	0.371	0.15	0.436	0.309	0.256	0.48	0.223	0.286	0.161	0.176	0.198	0.165	0.159	0.141	0.14	0.409	0.166	0.138	0.2	0.2	0.169	0.138	0.373	0.142	0.14	0.135	0.158	0.147	0.161	0.139	0.138	0.151	0.135
10:50:00	0.143	0.448	0.134	0.131	0.488	0.144	0.271	0.349	0.49	0.478	0.4	0.291	0.46	0.217	0.42	0.221	0.375	0.15	0.44	0.311	0.26	0.483	0.225	0.288	0.162	0.178	0.199	0.166	0.16	0.141	0.14	0.414	0.167	0.138	0.202	0.201	0.172	0.139	0.379	0.143	0.142	0.135	0.158	0.148	0.162	0.139	0.138	0.15	0.141
11:00:00	0.145	0.451	0.134	0.136	0.493	0.144	0.279	0.353	0.492	0.481	0.404	0.294	0.464	0.222	0.424	0.223	0.38	0.15	0.443	0.314	0.265	0.487	0.226	0.291	0.163	0.181	0.201	0.167	0.162	0.141	0.139	0.42	0.167	0.138	0.203	0.202	0.172	0.14	0.384	0.143	0.145	0.135	0.158	0.149	0.163	0.135	0.138	0.149	0.144
11:10:00	0.147	0.454	0.135	0.14	0.497	0.143	0.284	0.357	0.493	0.483	0.407	0.298	0.466	0.228	0.427	0.226	0.383	0.15	0.445	0.316	0.269	0.491	0.228	0.293	0.164	0.183	0.202	0.168	0.164	0.141	0.139	0.424	0.168	0.138	0.204	0.203	0.172	0.141	0.389	0.144	0.147	0.135	0.158	0.15	0.165	0.135	0.138	0.148	0.145
11:20:00	0.149	0.461	0.136	0.143	0.502	0.143	0.29	0.361	0.495	0.485	0.41	0.302	0.47	0.233	0.431	0.228	0.387	0.151	0.449	0.318	0.273	0.495	0.23	0.295	0.166	0.185	0.204	0.169	0.166	0.141	0.138	0.428	0.169	0.138	0.205	0.203	0.172	0.142	0.395	0.144	0.15	0.135	0.159	0.151	0.166	0.139	0.137	0.148	0.145
11:30:00	0.151	0.464	0.136	0.146	0.506	0.143	0.295	0.366	0.497	0.487	0.414	0.305	0.474	0.239	0.434	0.231	0.393	0.151	0.452	0.32	0.278	0.502	0.231	0.298	0.167	0.188	0.205	0.17	0.167	0.141	0.138	0.432	0.169	0.138	0.205	0.204	0.172	0.143	0.4	0.144	0.152	0.135	0.159	0.153	0.167	0.135	0.137	0.147	0.144
11:40:00	0.154	0.463	0.137	0.148	0.51	0.143	0.301	0.371	0.498	0.489	0.416	0.309	0.479	0.244	0.437	0.234	0.397	0.151	0.455	0.322	0.281	0.509	0.233	0.3	0.168	0.19	0.207	0.171	0.169	0.141	0.138	0.435	0.17	0.138	0.207	0.205	0.172	0.144	0.404	0.144	0.154	0.135	0.159	0.154	0.168	0.135	0.137	0.146	0.143
11:50:00	0.155	0.465	0.138	0.15	0.513	0.142	0.306	0.377	0.5	0.491	0.42	0.312	0.483	0.25	0.441	0.236	0.4	0.151	0.458	0.323	0.285	0.516	0.235	0.303	0.17	0.192	0.209	0.171	0.17	0.141	0.138	0.439	0.171	0.139	0.208	0.206	0.172	0.145	0.409	0.144	0.157	0.135	0.159	0.155	0.17	0.134	0.137	0.146	0.142
12:00:00	0.156	0.467	0.139	0.152	0.517	0.142	0.312	0.383	0.502	0.494	0.423	0.316	0.487	0.256	0.444	0.238	0.403	0.151	0.462	0.325	0.289	0.522	0.236	0.305	0.171	0.194	0.211	0.172	0.171	0.141	0.137	0.443	0.171	0.139	0.209	0.208	0.172	0.146	0.414	0.145	0.159	0.135	0.159	0.156	0.171	0.134	0.137	0.145	0.141
12:10:00	0.157	0.472	0.14	0.154	0.521	0.142	0.317	0.387	0.504	0.497	0.427	0.32	0.491	0.262	0.446	0.24	0.406	0.152	0.467	0.327	0.293	0.529	0.238	0.307	0.173	0.196	0.214	0.173	0.172	0.141	0.137	0.446	0.172	0.139	0.21	0.209	0.173	0.147	0.418	0.145	0.16	0.135	0.159	0.157	0.172	0.139	0.138	0.145	0.14
12:20:00	0.158	0.474	0.14	0.156	0.524	0.142	0.322	0.392	0.506	0.499	0.431	0.323	0.499	0.268	0.449	0.243	0.41	0.152	0.472	0.329	0.296	0.534	0.239	0.31	0.175	0.198	0.216	0.174	0.174	0.141	0.137	0.45	0.172	0.14	0.211	0.211	0.173	0.149	0.423	0.145	0.162	0.135	0.16	0.158	0.172	0.136	0.138	0.145	0.14
12:30:00	0.159	0.478	0.141	0.158	0.527	0.142	0.327	0.397	0.508	0.502	0.435	0.326	0.505	0.274	0.451	0.245	0.414	0.152	0.477	0.331	0.299	0.54	0.241	0.313	0.176	0.2	0.219	0.175	0.176	0.141	0.137	0.455	0.173	0.14	0.212	0.212	0.174	0.15	0.427	0.146	0.164	0.135	0.16	0.16	0.173	0.135	0.138	0.145	0.139
12:40:00	0.159	0.48	0.141	0.159	0.53	0.142	0.332	0.402	0.51	0.504	0.438	0.33	0.512	0.28	0.453	0.247	0.418	0.153	0.482	0.332	0.303	0.545	0.243	0.315	0.178	0.202	0.222	0.175	0.177	0.14	0.136	0.461	0.173	0.141	0.213	0.213	0.174	0.151	0.431	0.145	0.165	0.135	0.16	0.161	0.174	0.139	0.139	0.145	0.139
12:50:00	0.16	0.485	0.141	0.161	0.533	0.141	0.336	0.406	0.512	0.506	0.442	0.333	0.519	0.286	0.456	0.249	0.422	0.153	0.488	0.333	0.306	0.55	0.245	0.318	0.18	0.204	0.224	0.176	0.179	0.14	0.136	0.466	0.174	0.142	0.215	0.213	0.174	0.153	0.435	0.145	0.166	0.135	0.161	0.162	0.175	0.139	0.139	0.145	0.138
13:00:00	0.16	0.486	0.142	0.162	0.535	0.142	0.34	0.41	0.513	0.508	0.445	0.336	0.524	0.293	0.458	0.252	0.426	0.153	0.493	0.335	0.31	0.554	0.246	0.32	0.182	0.206	0.227	0.177	0.18	0.14	0.138	0.471	0.175	0.144	0.216	0.215	0.175	0.154	0.439	0.145	0.168	0.135	0.161	0.163	0.176	0.135	0.139	0.144	0.137
13:10:00	0.161	0.486	0.142	0.163	0.537	0.141	0.344	0.413	0.515	0.511	0.448	0.34	0.529	0.299	0.46	0.254	0.43	0.154	0.497	0.336	0.313	0.559	0.248	0.322	0.184	0.207	0.231	0.178	0.181	0.139	0.139	0.475	0.175	0.146	0.217	0.216	0.175	0.155	0.442	0.145	0.169	0.135	0.161	0.164	0.176	0.138	0.14	0.144	0.137
13:20:00	0.16	0.492	0.142	0.164	0.538	0.141	0.347	0.416	0.517	0.514	0.451	0.343	0.534	0.305	0.463	0.256	0.431	0.154	0.501	0.338	0.316	0.564	0.25	0.324	0.187	0.209	0.233	0.178	0.182	0.139	0.139	0.479	0.176	0.147	0.219	0.216	0.175	0.156	0.446	0.145	0.17	0.135	0.162	0.165	0.177	0.139	0.14	0.144	0.137
13:30:00	0.161	0.493	0.143	0.165	0.54	0.141	0.351	0.42	0.519	0.516	0.454	0.346	0.538	0.312	0.465	0.258	0.434	0.155	0.506	0.339	0.32	0.568	0.252	0.327	0.19	0.211	0.237	0.179	0.183	0.138	0.139	0.483	0.176	0.15	0.22	0.217	0.175	0.157	0.448	0.145	0.171	0.135	0.162	0.166	0.178	0.14	0.14	0.143	0.136
13:40:00	0.16	0.494	0.142	0.166	0.541	0.142	0.355	0.423	0.521	0.518	0.458	0.35	0.542	0.318	0.467	0.26	0.436	0.155	0.51	0.341	0.323	0.574	0.253	0.329	0.193	0.213	0.24	0.179	0.184	0.137	0.14	0.487	0.177	0.152	0.221	0.218	0.176	0.158	0.451	0.144	0.172	0.135	0.162	0.167	0.178	0.139	0.141	0.143	0.136
13:50:00	0.16	0.495	0.142	0.166	0.543	0.142	0.358	0.426	0.523	0.52	0.46	0.353	0.546	0.325	0.469	0.263	0.439	0.156	0.513	0.342	0.326	0.578	0.255	0.331	0.198	0.215	0.244	0.18	0.185	0.137	0.14	0.49	0.178	0.154	0.223	0.219	0.175	0.159	0.454	0.143	0.174	0.135	0.163	0.168	0.178	0.139	0.141	0.143	0.136
14:00:00	0.16	0.498	0.142	0.167	0.545	0.141	0.362	0.428	0.526	0.522	0.464	0.356	0.55	0.331	0.472	0.264	0.442	0.156	0.517	0.344	0.329	0.582	0.256	0.333	0.203	0.217	0.248	0.18	0.186	0.137	0.141	0.492	0.178	0.156	0.224	0.22	0.175	0.16	0.456	0.143	0.175	0.135	0.163	0.169	0.179	0.139	0.142	0.142	0.136
14:10:00	0.159	0.501	0.141	0.167	0.547	0.141	0.365	0.43	0.528	0.524	0.467	0.36	0.554	0.337	0.474	0.266	0.445	0.157	0.521	0.345	0.332	0.587	0.258	0.334	0.209	0.219	0.251	0.181	0.186	0.136	0.141	0.495	0.179	0.158	0.225	0.221	0.175	0.161	0.46	0.141	0.175	0.135	0.163	0.169	0.179	0.139	0.142	0.148	0.135
14:20:00	0.159	0.506	0.142	0.167	0.548	0.141	0.37	0.433	0.53	0.526	0.47	0.362	0.557	0.343	0.476	0.268	0.448	0.157	0.525	0.347	0.336	0.591	0.26	0.336	0.215	0.22	0.255	0.181	0.187	0.136	0.142	0.496	0.179	0.159	0.226	0.221	0.175	0.161	0.463	0.14	0.176	0.135	0.163	0.17	0.179	0.138	0.143	0.151	0.135
14:30:00	0.158	0.51	0.142	0.168	0.55	0.141	0.375	0.435	0.533	0.529	0.473	0.366	0.56	0.349	0.479	0.269	0.451	0.157	0.53	0.348	0.339	0.594	0.261	0.337	0.221	0.222	0.258	0.182	0.187	0.135	0.142	0.498	0.18	0.162	0.228	0.222	0.174	0.162	0.466	0.139	0.176	0.136	0.163	0.171	0.18	0.139	0.143	0.155	0.135
14:40:00	0.157	0.513	0.142	0.168	0.552	0.141	0.38	0.438	0.535	0.532	0.476	0.369	0.564	0.354	0.481	0.27	0.453	0.158	0.534	0.35	0.342	0.597	0.263	0.338	0.226	0.224	0.262	0.182	0.188	0.135	0.143	0.5	0.18	0.164	0.229	0.222	0.174	0.163	0.469	0.139	0.178	0.136	0.164	0.172	0.18	0.14	0.143	0.159	0.134
14:50:00	0.157	0.515	0.142	0.168	0.554	0.141	0.385	0.44	0.537	0.534	0.48	0.372	0.568	0.36	0.483	0.272	0.456	0.158	0.538	0.352	0.345	0.601	0.264	0.34	0.231	0.225	0.264	0.182	0.188	0.135	0.143	0.503	0.181	0.165	0.23	0.223	0.173	0.164	0.472	0.137	0.179	0.136	0.164	0.172	0.18	0.14	0.143	0.161	0.134
15:00:01	0.156	0.515	0.141	0.168	0.556	0.141	0.39	0.442	0.539	0.538	0.483	0.376	0.572	0.365	0.485	0.272	0.458	0.159	0.543	0.353	0.348	0.603	0.266	0.341	0.235	0.227	0.269	0.183	0.189	0.134	0.144	0.505	0.181	0.166	0.232	0.223	0.171	0.164	0.475	0.136	0.179	0.136	0.164	0.173	0.18	0.141	0.143	0.163	0.134
15:10:01	0.156	0.521	0.14	0.169	0.558	0.141	0.393	0.444	0.542	0.541	0.486	0.379	0.576	0.371	0.488	0.274	0.461	0.159	0.547	0.354	0.351	0.607	0.267	0.343	0.24	0.229	0.273	0.183	0.189	0.134	0.144	0.506	0.181	0.167	0.233	0.224	0.17	0.164	0.479	0.135	0.18	0.136	0.164	0.173	0.18	0.141	0.143	0.164	0.134
15:20:01	0.155	0.523	0.14	0.169	0.561	0.141	0.397	0.446	0.544	0.544	0.488	0.382	0.581	0.377	0.491	0.275	0.463	0.16	0.552	0.356	0.354	0.609	0.269	0.345	0.244	0.23	0.274	0.183	0.189	0.133	0.144	0.508	0.182	0.168	0.235	0.224	0.169	0.165	0.482	0.134	0.18	0.136	0.164	0.174	0.18	0.141	0.143	0.165	0.133
15:30:01	0.153	0.522	0.139	0.168	0.564	0.141	0.399	0.448	0.547	0.547	0.491	0.385	0.583	0.382	0.494	0.277	0.465	0.16	0.557	0.357	0.357	0.613	0.27	0.347	0.248	0.232	0.276	0.183	0.19	0.133	0.145	0.509	0.182	0.168	0.236	0.224	0.168	0.165	0.485	0.132	0.181	0.136	0.164	0.174	0.18	0.141	0.143	0.165	0.133
15:40:01	0.152	0.529	0.138	0.168	0.566	0.14	0.403	0.45	0.548	0.55	0.494	0.389	0.588	0.385	0.497	0.279	0.467	0.161	0.562	0.359	0.36	0.615	0.272	0.348	0.251	0.233	0.278	0.184	0.19	0.132	0.145	0.511	0.182	0.168	0.237	0.223	0.166	0.165	0.488	0.13	0.181	0.136	0.165	0.174	0.18	0.141	0.143	0.164	0.133
15:50:01	0.151	0.531	0.138	0.168	0.569	0.14	0.403	0.452	0.55	0.553	0.497	0.392	0.591	0.387	0.5	0.28	0.468	0.161	0.567	0.361	0.363	0.617	0.273	0.35	0.255	0.235	0.279	0.184	0.19	0.132	0.145	0.513	0.182	0.168	0.238	0.222	0.165	0.166	0.491	0.129	0.181	0.136	0.165	0.174	0.18	0.14	0.143	0.164	0.132
16:00:01	0.149	0.535	0.138	0.167	0.572	0.14	0.406	0.455	0.552	0.556	0.5	0.395	0.596	0.391	0.504	0.282	0.47	0.162	0.572	0.362	0.366	0.619	0.275	0.352	0.258	0.236	0.28	0.184	0.191	0.131	0.145	0.515	0.182	0.168	0.24	0.221	0.163	0.166	0.493	0.128	0.182	0.136	0.164	0.174	0.179	0.141	0.142	0.164	0.132
16:10:01	0.147	0.544	0.136	0.167	0.574	0.14	0.406	0.456	0.555	0.559	0.504	0.398	0.598	0.394	0.507	0.283	0.471	0.162	0.577	0.364	0.369	0.621	0.276	0.354	0.261	0.238	0.282	0.184	0.191	0.131	0.145	0.517	0.182	0.167	0.241	0.219	0.162	0.167	0.496	0.127	0.181	0.136	0.165	0.174	0.179	0.14	0.142	0.164	0.132
16:20:01	0.146	0.552	0.136	0.167	0.576	0.14	0.407	0.458	0.556	0.562	0.506	0.401	0.602	0.397	0.511	0.284	0.474	0.163	0.582	0.365	0.372	0.622	0.278	0.356	0.265	0.24	0.283	0.184	0.191	0.131	0.146	0.519	0.182	0.167	0.242	0.218	0.159	0.167	0.499	0.126	0.181	0.136	0.165	0.175	0.178	0.14	0.142	0.163	0.131
16:30:01	0.144	0.555	0.135	0.166	0.58	0.139	0.408	0.46	0.559	0.565	0.509	0.405	0.605	0.4	0.515	0.286	0.474	0.163	0.586	0.367	0.376	0.625	0.28	0.358	0.269	0.241	0.284	0.184	0.191	0.131	0.146	0.521	0.182	0.167	0.243	0.216	0.158	0.167	0.502	0.125	0.182	0.136	0.165	0.175	0.178	0.137	0.141	0.164	0.13
16:40:01	0.143	0.564	0.134	0.166	0.582	0.139	0.411	0.462	0.561	0.568	0.512	0.408	0.608	0.403	0.519	0.287	0.473	0.163	0.591	0.368	0.38	0.627	0.281	0.359	0.272	0.243	0.285	0.184	0.191	0.13	0.146	0.523	0.182	0.168	0.244	0.214	0.155	0.166	0.504	0.124	0.181	0.136	0.164	0.175	0.177	0.14	0.141	0.165	0.13
16:50:01	0.143	0.569	0.134	0.166	0.585	0.139	0.413	0.464	0.563	0.571	0.515	0.411	0.611	0.407	0.522	0.288	0.473	0.164	0.596	0.37	0.385	0.629	0.283	0.361	0.276	0.244	0.286	0.185	0.191	0.13	0.146	0.526	0.182	0.168	0.245	0.212	0.153	0.166	0.506	0.123	0.181	0.136	0.164	0.176	0.176	0.141	0.141	0.165	0.129
17:00:01	0.141	0.571	0.133	0.165	0.588	0.139	0.414	0.465	0.565	0.574	0.517	0.414	0.612	0.409	0.525	0.29	0.473	0.164	0.6	0.371	0.39	0.63	0.284	0.363	0.279	0.246	0.287	0.184	0.191	0.13	0.146	0.527	0.182	0.168	0.247	0.21	0.151	0.166	0.509	0.123	0.181	0.136	0.164	0.176	0.175	0.142	0.141	0.162	0.129
17:10:01	0.141	0.577	0.133	0.164	0.591	0.139	0.416	0.467	0.568	0.577	0.52	0.417	0.615	0.413	0.529	0.291	0.473	0.164	0.604	0.373	0.395	0.631	0.286	0.364	0.283	0.247	0.288	0.185	0.191	0.13	0.147	0.529	0.182	0.168	0.248	0.207	0.148	0.166	0.511	0.122	0.181	0.136	0.164	0.176	0.174	0.141	0.14	0.161	0.128
17:20:01	0.14	0.583	0.132	0.164	0.593	0.139	0.419	0.469	0.57	0.58	0.522	0.42	0.618	0.416	0.535	0.292	0.473	0.165	0.607	0.374	0.399	0.633	0.288	0.365	0.286	0.248	0.289	0.185	0.19	0.129	0.147	0.531	0.181	0.168	0.249	0.205	0.145	0.166	0.514	0.121	0.181	0.136	0.164	0.176	0.173	0.141	0.14	0.158	0.128
17:30:01	0.139	0.585	0.132	0.163	0.596	0.139	0.421	0.471	0.573	0.584	0.525	0.423	0.618	0.419	0.543	0.293	0.471	0.165	0.611	0.376	0.403	0.634	0.289	0.366	0.29	0.249	0.291	0.185	0.19	0.13	0.147	0.533	0.181	0.168	0.25	0.203	0.143	0.166	0.515	0.121	0.181	0.136	0.164	0.176	0.172	0.142	0.139	0.156	0.128
17:40:01	0.138	0.589	0.131	0.163	0.598	0.139	0.422	0.473	0.575	0.587	0.528	0.427	0.62	0.423	0.549	0.295	0.469	0.165	0.615	0.378	0.407	0.636	0.291	0.366	0.294	0.251	0.291	0.186	0.189	0.129	0.147	0.534	0.181	0.168	0.251	0.2	0.141	0.165	0.517	0.12	0.181	0.136	0.164	0.176	0.172	0.142	0.139	0.155	0.127
17:50:01	0.137	0.595	0.131	0.162	0.601	0.138	0.423	0.475	0.578	0.591	0.531	0.43	0.621	0.426	0.556	0.296	0.467	0.165	0.619	0.38	0.411	0.637	0.292	0.368	0.298	0.252	0.291	0.186	0.189	0.129	0.148	0.536	0.18	0.168	0.253	0.197	0.139	0.165	0.519	0.12	0.18	0.136	0.164	0.176	0.171	0.141	0.138	0.154	0.127
18:00:01	0.135	0.598	0.129	0.162	0.603	0.138	0.425	0.476	0.58	0.594	0.533	0.433	0.621	0.429	0.565	0.298	0.464	0.165	0.623	0.381	0.414	0.638	0.294	0.368	0.301	0.253	0.292	0.185	0.188	0.13	0.148	0.538	0.18	0.168	0.254	0.194	0.137	0.165	0.521	0.119	0.18	0.136	0.164	0.175	0.169	0.141	0.138	0.153	0.126
18:10:01	0.134	0.604	0.129	0.161	0.606	0.138	0.426	0.478	0.582	0.598	0.535	0.435	0.624	0.434	0.573	0.3	0.461	0.166	0.626	0.382	0.417	0.639	0.295	0.368	0.305	0.254	0.293	0.185	0.188	0.13	0.148	0.539	0.18	0.168	0.255	0.192	0.135	0.164	0.522	0.119	0.179	0.136	0.163	0.175	0.168	0.137	0.138	0.152	0.126
18:20:01	0.133	0.608	0.128	0.16	0.608	0.137	0.427	0.479	0.584	0.601	0.537	0.438	0.625	0.436	0.581	0.301	0.459	0.166	0.628	0.384	0.42	0.64	0.296	0.368	0.309	0.256	0.294	0.185	0.187	0.13	0.148	0.54	0.179	0.167	0.256	0.189	0.134	0.164	0.523	0.118	0.179	0.135	0.163	0.175	0.167	0.137	0.137	0.151	0.126
18:30:01	0.132	0.611	0.127	0.16	0.61	0.137	0.429	0.482	0.587	0.605	0.539	0.441	0.627	0.441	0.589	0.303	0.464	0.166	0.631	0.385	0.423	0.641	0.297	0.368	0.314	0.257	0.294	0.185	0.186	0.13	0.149	0.541	0.179	0.167	0.257	0.186	0.133	0.163	0.525	0.118	0.179	0.135	0.162	0.175	0.166	0.137	0.137	0.15	0.126
18:40:01	0.131	0.614	0.126	0.159	0.612	0.137	0.43	0.483	0.589	0.608	0.54	0.443	0.627	0.443	0.596	0.304	0.463	0.165	0.634	0.387	0.426	0.641	0.298	0.369	0.318	0.258	0.295	0.185	0.186	0.13	0.149	0.542	0.179	0.167	0.258	0.183	0.132	0.162	0.527	0.118	0.178	0.135	0.161	0.175	0.165	0.141	0.137	0.149	0.125
18:50:01	0.13	0.618	0.126	0.158	0.614	0.137	0.432	0.485	0.592	0.611	0.541	0.446	0.628	0.446	0.603	0.306	0.461	0.166	0.637	0.388	0.429	0.641	0.3	0.37	0.322	0.26	0.296	0.184	0.185	0.13	0.149	0.543	0.178	0.166	0.259	0.181	0.131	0.162	0.528	0.117	0.178	0.135	0.16	0.174	0.163	0.139	0.137	0.148	0.125
19:00:01	0.13	0.621	0.125	0.157	0.616	0.136	0.432	0.487	0.595	0.616	0.543	0.448	0.627	0.45	0.61	0.307	0.458	0.166	0.639	0.39	0.432	0.639	0.301	0.369	0.326	0.261	0.296	0.184	0.184	0.131	0.149	0.544	0.178	0.166	0.259	0.179	0.13	0.162	0.529	0.117	0.177	0.135	0.159	0.174	0.161	0.138	0.137	0.146	0.125
19:10:01	0.13	0.624	0.124	0.157	0.619	0.136	0.434	0.488	0.598	0.621	0.545	0.451	0.628	0.452	0.616	0.309	0.456	0.165	0.641	0.391	0.435	0.638	0.302	0.368	0.33	0.262	0.296	0.184	0.184	0.131	0.15	0.545	0.177	0.165	0.26	0.177	0.13	0.161	0.531	0.117	0.177	0.135	0.159	0.173	0.16	0.141	0.136	0.146	0.125
19:20:01	0.129	0.624	0.124	0.157	0.621	0.136	0.435	0.49	0.601	0.625	0.546	0.454	0.628	0.455	0.622	0.31	0.453	0.165	0.644	0.393	0.438	0.636	0.304	0.368	0.334	0.263	0.297	0.184	0.183	0.132	0.15	0.546	0.177	0.165	0.261	0.175	0.129	0.16	0.532	0.117	0.176	0.135	0.158	0.173	0.158	0.137	0.136	0.145	0.125
19:30:01	0.129	0.625	0.124	0.156	0.622	0.136	0.435	0.491	0.603	0.628	0.547	0.455	0.628	0.459	0.627	0.312	0.447	0.165	0.646	0.393	0.441	0.634	0.305	0.368	0.338	0.264	0.298	0.183	0.182	0.132	0.15	0.546	0.177	0.165	0.261	0.174	0.129	0.16	0.532	0.117	0.175	0.135	0.157	0.172	0.157	0.136	0.136	0.144	0.125
19:40:01	0.129	0.629	0.123	0.155	0.624	0.136	0.436	0.492	0.607	0.632	0.548	0.458	0.629	0.461	0.633	0.322	0.441	0.165	0.646	0.395	0.443	0.632	0.305	0.369	0.342	0.265	0.298	0.184	0.181	0.133	0.15	0.547	0.177	0.165	0.262	0.172	0.128	0.16	0.533	0.117	0.174	0.135	0.157	0.172	0.155	0.136	0.136	0.144	0.125
19:50:01	0.129	0.633	0.123	0.154	0.626	0.135	0.437	0.494	0.61	0.636	0.55	0.46	0.629	0.464	0.639	0.323	0.433	0.165	0.649	0.396	0.446	0.63	0.306	0.368	0.347	0.266	0.298	0.183	0.18	0.134	0.15	0.547	0.176	0.164	0.262	0.171	0.128	0.159	0.535	0.116	0.173	0.135	0.156	0.171	0.153	0.138	0.136	0.144	0.125
20:00:01	0.129	0.633	0.123	0.154	0.629	0.135	0.437	0.495	0.614	0.642	0.55	0.463	0.629	0.467	0.645	0.324	0.426	0.165	0.65	0.397	0.449	0.629	0.307	0.366	0.351	0.267	0.299	0.183	0.178	0.135	0.15	0.547	0.175	0.164	0.263	0.17	0.128	0.158	0.535	0.116	0.172	0.134	0.155	0.17	0.152	0.135	0.136	0.144	0.125
20:10:01	0.129	0.637	0.123	0.153	0.63	0.135	0.439	0.497	0.616	0.644	0.552	0.465	0.63	0.47	0.651	0.326	0.417	0.165	0.651	0.399	0.452	0.627	0.308	0.368	0.354	0.268	0.299	0.183	0.177	0.136	0.149	0.547	0.174	0.163	0.263	0.168	0.127	0.157	0.536	0.116	0.171	0.134	0.155	0.169	0.151	0.135	0.136	0.144	0.125
20:20:01	0.129	0.639	0.123	0.153	0.632	0.135	0.438	0.497	0.621	0.648	0.553	0.467	0.629	0.473	0.656	0.327	0.43	0.165	0.653	0.4	0.455	0.623	0.309	0.367	0.358	0.27	0.299	0.183	0.176	0.137	0.148	0.547	0.173	0.163	0.263	0.167	0.127	0.157	0.537	0.116	0.17	0.134	0.154	0.168	0.15	0.137	0.136	0.144	0.125
20:30:01	0.129	0.639	0.123	0.153	0.634	0.135	0.437	0.498	0.623	0.652	0.555	0.47	0.629	0.475	0.661	0.329	0.431	0.165	0.654	0.402	0.458	0.62	0.309	0.366	0.361	0.271	0.3	0.183	0.174	0.138	0.148	0.547	0.172	0.162	0.263	0.167	0.127	0.156	0.537	0.116	0.169	0.134	0.153	0.167	0.148	0.139	0.136	0.144	0.125
20:40:01	0.129	0.642	0.124	0.152	0.635	0.134	0.437	0.499	0.626	0.653	0.556	0.472	0.628	0.476	0.665	0.331	0.428	0.165	0.655	0.403	0.461	0.617	0.31	0.365	0.363	0.272	0.3	0.183	0.173	0.139	0.148	0.547	0.171	0.162	0.263	0.166	0.127	0.155	0.538	0.116	0.168	0.134	0.153	0.166	0.146	0.137	0.136	0.144	0.125
20:50:01	0.129	0.644	0.123	0.152	0.638	0.135	0.438	0.5	0.632	0.655	0.557	0.475	0.628	0.478	0.668	0.333	0.426	0.165	0.656	0.404	0.464	0.615	0.311	0.364	0.366	0.273	0.301	0.182	0.171	0.14	0.149	0.546	0.17	0.162	0.263	0.166	0.127	0.153	0.539	0.116	0.167	0.135	0.152	0.165	0.145	0.138	0.136	0.144	0.126
21:00:01	0.129	0.645	0.123	0.151	0.639	0.134	0.437	0.5	0.634	0.658	0.557	0.477	0.627	0.48	0.672	0.334	0.421	0.164	0.657	0.406	0.466	0.611	0.311	0.364	0.368	0.274	0.3	0.181	0.169	0.141	0.15	0.546	0.169	0.161	0.263	0.165	0.127	0.152	0.539	0.116	0.165	0.135	0.151	0.164	0.144	0.136	0.136	0.144	0.126
21:10:01	0.129	0.647	0.124	0.15	0.641	0.135	0.435	0.5	0.638	0.658	0.559	0.479	0.626	0.482	0.674	0.336	0.416	0.164	0.657	0.406	0.467	0.606	0.31	0.363	0.37	0.275	0.301	0.181	0.167	0.141	0.15	0.545	0.167	0.16	0.263	0.164	0.127	0.151	0.54	0.116	0.164	0.135	0.15	0.163	0.143	0.132	0.136	0.144	0.126
21:20:01	0.129	0.651	0.124	0.15	0.643	0.135	0.434	0.501	0.642	0.661	0.56	0.481	0.623	0.483	0.677	0.338	0.409	0.163	0.657	0.406	0.47	0.602	0.31	0.36	0.371	0.276	0.3	0.18	0.165	0.141	0.15	0.544	0.166	0.159	0.262	0.164	0.127	0.15	0.54	0.116	0.162	0.135	0.149	0.162	0.141	0.134	0.136	0.144	0.126
21:30:01	0.129	0.651	0.124	0.149	0.645	0.134	0.433	0.501	0.646	0.664	0.561	0.484	0.621	0.486	0.68	0.339	0.4	0.163	0.658	0.409	0.472	0.599	0.31	0.358	0.374	0.277	0.3	0.18	0.163	0.141	0.15	0.544	0.164	0.158	0.262	0.163	0.127	0.149	0.541	0.116	0.161	0.135	0.148	0.161	0.14	0.132	0.136	0.144	0.126
21:40:01	0.129	0.652	0.124	0.148	0.647	0.134	0.431	0.5	0.649	0.666	0.562	0.486	0.617	0.486	0.681	0.34	0.385	0.162	0.658	0.409	0.472	0.593	0.309	0.358	0.376	0.278	0.3	0.178	0.16	0.141	0.15	0.543	0.162	0.157	0.261	0.163	0.127	0.147	0.542	0.117	0.159	0.135	0.147	0.159	0.14	0.133	0.136	0.144	0.126
21:50:01	0.13	0.656	0.124	0.147	0.649	0.134	0.43	0.5	0.653	0.667	0.563	0.487	0.616	0.487	0.684	0.342	0.368	0.162	0.658	0.408	0.475	0.587	0.308	0.357	0.378	0.279	0.3	0.177	0.158	0.141	0.15	0.541	0.161	0.156	0.261	0.162	0.127	0.145	0.542	0.117	0.158	0.135	0.146	0.158	0.139	0.136	0.136	0.144	0.126
22:00:01	0.13	0.657	0.124	0.147	0.65	0.134	0.427	0.499	0.656	0.667	0.565	0.489	0.613	0.489	0.685	0.342	0.36	0.162	0.658	0.41	0.476	0.581	0.307	0.353	0.379	0.28	0.3	0.176	0.155	0.141	0.151	0.541	0.158	0.155	0.26	0.161	0.127	0.144	0.543	0.117	0.156	0.135	0.145	0.157	0.138	0.135	0.136	0.144	0.126
22:10:01	0.13	0.659	0.124	0.146	0.651	0.134	0.425	0.498	0.658	0.669	0.566	0.49	0.609	0.489	0.687	0.343	0.354	0.161	0.658	0.41	0.475	0.575	0.305	0.351	0.378	0.281	0.299	0.175	0.153	0.142	0.151	0.539	0.156	0.154	0.259	0.161	0.127	0.142	0.545	0.117	0.154	0.135	0.144	0.156	0.138	0.133	0.136	0.144	0.126
22:20:01	0.13	0.659	0.125	0.146	0.652	0.134	0.422	0.497	0.661	0.667	0.567	0.491	0.607	0.491	0.688	0.344	0.351	0.161	0.657	0.406	0.475	0.568	0.303	0.349	0.377	0.281	0.3	0.173	0.151	0.142	0.151	0.537	0.154	0.153	0.258	0.16	0.127	0.141	0.546	0.117	0.153	0.135	0.144	0.154	0.137	0.134	0.136	0.144	0.126
22:30:01	0.13	0.66	0.124	0.145	0.653	0.134	0.42	0.496	0.664	0.668	0.568	0.492	0.605	0.492	0.69	0.344	0.348	0.16	0.657	0.41	0.474	0.56	0.301	0.347	0.375	0.282	0.298	0.172	0.148	0.142	0.151	0.534	0.151	0.152	0.257	0.16	0.128	0.139	0.549	0.117	0.151	0.135	0.143	0.153	0.137	0.129	0.136	0.144	0.126
22:40:01	0.13	0.661	0.124	0.145	0.654	0.134	0.419	0.495	0.666	0.67	0.567	0.493	0.604	0.493	0.69	0.344	0.347	0.161	0.657	0.413	0.473	0.554	0.3	0.344	0.372	0.283	0.297	0.171	0.146	0.142	0.151	0.532	0.148	0.151	0.256	0.16	0.128	0.138	0.551	0.117	0.15	0.135	0.142	0.151	0.137	0.128	0.136	0.144	0.126
22:50:01	0.13	0.663	0.124	0.144	0.653	0.134	0.415	0.492	0.67	0.669	0.566	0.494	0.599	0.492	0.69	0.343	0.345	0.16	0.656	0.409	0.471	0.546	0.298	0.341	0.369	0.283	0.297	0.17	0.144	0.142	0.151	0.53	0.145	0.15	0.255	0.16	0.128	0.137	0.551	0.117	0.147	0.135	0.141	0.15	0.137	0.132	0.136	0.144	0.126
23:00:01	0.13	0.666	0.125	0.144	0.654	0.134	0.413	0.491	0.672	0.669	0.566	0.494	0.596	0.492	0.691	0.342	0.344	0.16	0.656	0.412	0.468	0.538	0.295	0.338	0.366	0.283	0.295	0.168	0.141	0.142	0.15	0.527	0.142	0.15	0.254	0.16	0.128	0.135	0.552	0.117	0.143	0.135	0.14	0.148	0.136	0.127	0.136	0.144	0.126
23:10:01	0.13	0.662	0.125	0.143	0.653	0.134	0.408	0.488	0.674	0.667	0.562	0.495	0.589	0.492	0.69	0.341	0.343	0.16	0.655	0.413	0.465	0.53	0.291	0.334	0.363	0.283	0.294	0.167	0.14	0.142	0.15	0.524	0.14	0.15	0.253	0.16	0.128	0.134	0.557	0.117	0.141	0.136	0.139	0.146	0.136	0.129	0.136	0.144	0.126
23:20:01	0.13	0.667	0.125	0.141	0.652	0.134	0.406	0.485	0.677	0.667	0.558	0.495	0.585	0.491	0.689	0.342	0.342	0.16	0.654	0.414	0.462	0.52	0.286	0.332	0.36	0.284	0.293	0.166	0.138	0.142	0.148	0.521	0.139	0.15	0.251	0.16	0.128	0.133	0.56	0.117	0.139	0.136	0.138	0.145	0.136	0.127	0.136	0.145	0.126
23:30:01	0.13	0.665	0.125	0.141	0.651	0.134	0.401	0.482	0.678	0.666	0.552	0.496	0.578	0.49	0.688	0.342	0.342	0.16	0.652	0.418	0.458	0.509	0.282	0.327	0.356	0.284	0.29	0.164	0.136	0.142	0.147	0.517	0.137	0.15	0.248	0.16	0.128	0.132	0.565	0.117	0.137	0.136	0.137	0.143	0.136	0.127	0.136	0.145	0.126
23:40:01	0.13	0.667	0.125	0.139	0.652	0.134	0.398	0.478	0.68	0.662	0.545	0.495	0.572	0.489	0.686	0.342	0.341	0.16	0.651	0.42	0.456	0.499	0.278	0.324	0.353	0.283	0.288	0.163	0.135	0.141	0.146	0.514	0.136	0.15	0.246	0.16	0.127	0.131	0.566	0.117	0.135	0.136	0.136	0.141	0.136	0.126	0.136	0.145	0.126
23:50:01	0.13	0.665	0.125	0.137	0.652	0.133	0.393	0.474	0.681	0.661	0.538	0.496	0.565	0.489	0.684	0.343	0.341	0.159	0.649	0.421	0.452	0.489	0.273	0.323	0.349	0.284	0.287	0.162	0.134	0.14	0.145	0.511	0.135	0.149	0.244	0.16	0.127	0.13	0.567	0.117	0.134	0.136	0.135	0.14	0.136	0.127	0.136	0.145	0.126
1 day, 0:00:01	0.13	0.665	0.124	0.136	0.65	0.133	0.389	0.469	0.682	0.657	0.529	0.494	0.556	0.488	0.682	0.343	0.34	0.159	0.647	0.422	0.449	0.476	0.268	0.317	0.344	0.284	0.285	0.161	0.133	0.139	0.144	0.507	0.134	0.15	0.24	0.16	0.127	0.13	0.566	0.117	0.134	0.135	0.134	0.139	0.136	0.131	0.136	0.145	0.126
[truncated: 47 more columns]

[truncated: 2 more sheets: Biolog PM3 PMI1570 xapB, Biolog PM3 PMI1828 ptsH]
